# Supplementary material for: Genome-scale cluster analysis of replicated microarrays using shrinkage correlation coefficient
Source: BMC Bioinformatics. 2008 Jun 18;9:288. doi: 10.1186/1471-2105-9-288 (PMC2459189; doi:10.1186/1471-2105-9-288)
Supplement: Additional file 3 — Data set showing time course of transcript abundance changes during germination of C. richardii spores for identification of the gene-wise bias by SVD. [file 1471-2105-9-288-S3.txt]

Accession	Description	CLID	01 Cri3_058	02 Cri3_059	03 Cri3_060 - R	04 Cri3_137	05 Cri3_141 - R	06 Cri3_142 - R	07 Cri3_061	08 Cri3_062	09 Cri3_063	10 Cri3_079	11 Cri3_081 - R	12 Cri3_085	13 Cri2_085	14 Cri2_086 - R	15 Cri2_087	16 Cri2_088	17 Cri3_124 - R	18 Cri3_129 - R	19 Cri3_048	20 Cri3_049	21 Cri3_050	22 Cri3_143	23 Cri3_145	24 Cri3_146 - R
BE642817	68414.m00432 malate dehydrogenase, cytosolic, putative strong similarity to malate dehydrogenase from Mesembryanthemum crystallinum [SP|O24047], Medicago sativa [SP|O48905], Prunus persica [GI:15982948]; contains InterPro entry IPR001236: Lactate/malate d	CRI2_7_B12_SP6	-0.823	0.096	-1.86	-0.073	0.188	-0.306	-0.304	-0.468	-0.133	-2.146	-2.818	-0.643	-1.237	-0.176	-0.469	0.417	-0.559	-0.937	0.368	2.404	3.213	0.336	1.058	0.671
BE641678	68418.m08090 expressed protein contains Pfam domain, PF04933: Protein of unknown function (DUF657)	CRI2_3_P05_SP6	-0.465	-0.159	-1.204	-0.614	0.415	1.034	-0.248	-0.427	0.048	-1.692	-1.317	-1.077	-0.186	-0.636	0.559	-0.904	-0.085	-0.168	-0.279	1.371	1.857	-0.056	0.015	0.44
BE642879	68415.m01475 serine-glyoxylate aminotransferase-related similar to serine-glyoxylate aminotransferase (GI:21535798)[Methylobacterium dichloromethanicum; contains TIGRFAM TIGR01364: phosphoserine aminotransferase; contains Pfam PF00266: aminotransferase, c	CRI2_7_E06_SP6	0.579	-0.33	0.832	0.595	0.34	0.146	0.232	0.552	-0.199	0.764	0.886	0.177	NaN	NaN	NaN	NaN	0.195	0.005	-0.199	-0.754	-1.161	-0.121	-0.399	0.047
BQ086938	68417.m03037 eukaryotic translation initiation factor 3 subunit 7, putative / eIF-3 zeta, putative / eIF3d, putative similar to initiation factor 3d [Arabidopsis thaliana] GI:12407755, SP|O15371 Eukaryotic translation initiation factor 3 subunit 7 (eIF-3	CRI2_10_C12_SP6	0.483	0.67	0.417	-0.714	0.024	NaN	0.064	0.234	-0.311	0.986	0.512	0.381	NaN	NaN	-0.072	0.016	0.093	0.18	-0.584	-0.976	-2.077	-0.819	NaN	-0.277
BE642366	68414.m00646 pentatricopeptide (PPR) repeat-containing protein contains Pfam profile PF01535: PPR repeat	CRI2_5_N17_SP6	0.405	0.001	0.974	1.405	-1.219	-0.412	0.425	NaN	-0.137	1.291	0.679	1.04	1.098	1.139	NaN	NaN	-0.624	-0.629	-0.602	-1.209	-1.868	0.542	0.207	NaN
BE642200	68416.m02127 translationally controlled tumor family protein similar to translationally controlled tumor protein GB:AAD10032 from [Hevea brasiliensis]	CRI2_5_G16_SP6	-0.505	0.068	-0.38	-0.881	0.578	0.521	0.042	0.006	0.025	NaN	-0.633	-1.023	0.637	-0.23	0.393	0.311	-0.867	-0.656	-0.16	1.082	1.322	-0.278	1.069	0.589
BE642833	68417.m04820 leucine-rich repeat family protein / extensin family protein similar to extensin-like protein [Lycopersicon esculentum] gi|5917664|gb|AAD55979; contains leucine-rich repeats, Pfam:PF00560; contains proline rich extensin domains, INTERPRO:IPR0	CRI2_7_C05_SP6	-0.369	-0.037	-0.885	-1.813	0.416	-0.514	-0.306	-0.623	-0.134	-3.145	-3.657	-2.825	-0.6	-0.212	0.364	-0.221	-1.459	-0.865	0.004	2.443	2.624	NaN	1.196	1.076
BE643342	68417.m00302 60S ribosomal protein L19 (RPL19C) similar to L19 from several species	CRI2_8_J01_SP6	0.311	-0.174	1.252	0.698	-0.031	0.192	0.453	0.58	0.214	1.536	0.92	0.842	0.181	-0.12	-0.396	0.297	-0.37	-0.336	-1.023	-1.088	-2.073	0.063	0.478	NaN
BQ086934	68418.m06645 acyl-CoA binding protein, putative / ACBP, putative similar to acyl-CoA binding protein 2 [Arabidopsis thaliana] gi|12039034|gb|AAG46057	CRI2_10_N15_SP6	0.772	0.007	1.644	0.474	0.671	0.852	0.582	0.926	0.045	NaN	1.095	-0.311	NaN	NaN	-0.524	0.072	0.301	-0.007	-0.91	-1.228	-2.086	-0.81	-0.417	NaN
BE641986	68416.m06176 mitochondrial glycoprotein family protein / MAM33 family protein low similarity to SUAPRGA1 [Emericella nidulans] GI:6562379; contains Pfam profile PF02330: Mitochondrial glycoprotein	CRI2_4_M24_SP6	-0.484	-0.036	-0.841	-2.037	0.335	-0.052	-0.047	-0.295	-0.025	NaN	-0.272	-1.209	0.021	-1.114	-0.779	1.202	-0.277	-0.306	0.51	2.86	2.568	0.824	0.644	1.003
BE641328	68414.m02531 oxidoreductase, 2OG-Fe(II) oxygenase family protein similar to prolyl 4-hydroxylase, alpha subunit, from Gallus gallus [GI:212530], Rattus norvegicus [GI:474940], Mus musculus [SP|Q60715]; contains PF03171 2OG-Fe(II) oxygenase superfamily dom	CRI2_2_P08_SP6	0.904	-0.404	1.491	1.516	-0.278	0.769	0.332	0.985	0.299	NaN	0.78	-0.043	1.152	0.086	0.386	NaN	-0.19	-0.225	-0.819	-1.487	NaN	0.291	-0.386	-0.98
BE641933	68416.m04798 disease resistance protein RPP1-WsB-like (TIR-NBS-LRR class), putative domain signature TIR-NBS-LRR exists, suggestive of a disease resistance protein., closest Col-0 homolog to RPP1-WsB	CRI2_4_K16_SP6	-0.627	0.099	-1.076	-1.663	0.634	1.179	-0.076	-0.091	-0.009	NaN	-0.704	-0.919	0.984	-0.439	0.62	-0.083	-0.389	-0.21	0.206	1.79	1.882	-0.074	1.472	0.643
BE642322	68415.m02500 cold-shock DNA-binding family protein / glycine-rich protein (GRP2) identical to Glycine-rich protein 2b (AtGRP2b) [Arabidopsis thaliana] SWISS-PROT:Q38896; contains Pfam domains PF00313: 'Cold-shock' DNA-binding domain and PF00098: Zinc knuc	CRI2_5_L19_SP6	-0.606	0.666	-0.963	-0.325	1.142	0.332	-0.081	-0.21	0.004	NaN	-2.718	-0.673	0.06	-0.42	0.724	-0.308	-0.292	-0.332	0.306	2.69	2.814	0.656	0.21	1.053
BE642378	68418.m07574 elongation factor 1-alpha / EF-1-alpha identical to SWISS-PROT:P13905 elongation factor 1-alpha (EF-1-alpha) [Arabidopsis thaliana]	CRI2_5_O05_SP6	0.153	-0.545	0.401	-0.407	-0.015	-0.854	0.18	-0.345	0.016	-0.883	-1.953	-3.155	-0.156	0.114	0.397	0.144	-0.484	-0.834	-0.888	-0.094	0.085	0.218	NaN	0.179
BE642860	68416.m05533 transducin family protein / WD-40 repeat family protein contains 3 WD-40 repeats (PF00400); some similarity to s-tomosyn isoform (GI:4689231)[Rattus norvegicus]; contains non-consensus AT-AC splice sites at intron 18	CRI2_7_D10_SP6	-0.763	0.496	-1.499	-2.688	0.174	0.774	-0.042	-0.215	0.038	NaN	-3.15	-1.148	0.481	-0.342	0.821	-0.328	-0.23	-0.824	0.413	3.266	3.077	0.442	1.143	0.646
BE643273	68417.m03199 protein kinase family protein contains protein kinase domain, Pfam:PF00069	CRI2_8_F22_SP6	-0.038	-0.31	-0.905	0.152	0.487	NaN	-0.219	-0.401	-0.291	-0.847	-0.204	-1.304	NaN	NaN	NaN	0.023	-0.206	0.257	-0.441	0.263	-0.083	0.035	0.047	0.076
BE642887	68415.m00841 prefoldin-related KE2 family protein contains similarity to Swiss-Prot:O60925 prefoldin subunit 1 [Homo sapiens]; contains Pfam domain, PF01920: KE2 family protein	CRI2_7_E16_SP6	0.401	-0.435	0.924	-0.184	0.176	0.701	-0.636	0.574	-0.021	NaN	1.009	-0.258	-0.263	0.946	-0.91	0.974	0.359	0.052	-0.57	-0.776	-0.151	-0.307	-0.583	0.147
BE642074	68416.m06091 cysteine proteinase, putative contains similarity to cysteine proteinase GI:479060 from [Glycine max]	CRI2_5_B05_SP6	-0.344	-0.891	-0.175	0.639	0.254	-0.466	-0.539	-0.64	-0.196	NaN	-1.035	-0.215	NaN	-0.031	0.154	0.884	-0.356	-0.374	-0.429	-0.356	-0.538	0.409	0.262	-0.936
BQ087247	68417.m00813 polyubiquitin (UBQ10) (SEN3) senescence-associated protein; identical to GI:870791	CRI2_10_H10_SP6	-0.417	0.56	0.128	-1.024	0.708	1.082	0.3	0.042	-0.169	0.948	0.69	0.259	0.416	-0.182	1.172	-0.107	0.776	0.309	-1.476	-1.554	-1.189	-0.549	-0.757	-0.1
BE642913	68418.m02060 BolA-like family protein contains Pfam profile: PF01722 BolA-like protein	CRI2_7_F21_SP6	-0.807	-0.087	-1.345	-1.023	0.362	-0.007	-0.304	-0.581	-0.172	NaN	-2.552	-1.044	-0.982	0.065	-0.056	0.703	-0.221	-0.435	0.259	1.405	1.764	0.268	0.639	0.616
BE641203	68418.m00499 40S ribosomal protein S17 (RPS17D) 40S ribosomal protein S17, Lycopersicon esculentum, EMBL:AF161704	CRI2_2_J06_SP6	-0.309	-0.907	0.08	0.892	0.336	-0.36	-0.341	-0.426	-0.06	-1.463	-1.018	-0.5	-1.073	0.199	-0.795	0.481	-0.595	-0.594	-0.009	1.006	1.879	0.152	0.529	-0.532
BE642996	68416.m04713 thylakoid lumenal P17.1 protein contains Pfam PF00684 : DnaJ central domain (4 repeats); SP:Q9LXV9; PMID:11719511; supported by EST AI997589.	CRI2_7_J16_SP6	-0.768	0.174	-0.076	-1.866	0.353	0.617	-0.196	-0.349	-0.062	NaN	-0.719	-1.384	0.166	-0.761	-0.133	0.302	-0.008	-0.04	0.199	2.629	2.216	-0.455	0.187	0.835
BE640688	68418.m07315 40S ribosomal protein S4 (RPS4D) ribosomal protein S4, Arabidopsis thaliana, PIR:T48480	CRI2_1_C16_SP6	0.538	0.101	0.56	0.754	-0.382	0.936	-0.016	0.482	-0.001	NaN	0.637	-0.076	-0.158	-0.513	-0.418	-1.255	-0.21	-0.194	-0.214	-0.987	-0.489	-0.215	NaN	-0.228
BE642729	68416.m01188 GDSL-motif lipase/hydrolase family protein similar to SP|P40602 Anther-specific proline-rich protein APG precursor {Arabidopsis thaliana}; contains Pfam profile: PF00657 lipase acylhydrolase with GDSL-like motif	CRI2_6_N15_SP6	-0.569	-0.269	-0.961	-1.574	-0.044	0.301	-0.231	-0.339	-0.161	-1.568	-1.629	-0.884	-1.164	-0.773	-0.051	0.645	-0.332	-0.207	-0.033	0.423	1.21	-0.103	0.546	1.015
BE641761	68416.m00466 60S ribosomal protein L23 (RPL23C) similar to ribosomal protein L17 GB:AAA34113.1 from [Nicotiana tabacum]	CRI2_4_C24_SP6	-1.076	-0.906	-0.967	-2.203	-0.079	0.711	-0.32	-0.91	0.079	NaN	-0.716	-1.319	0.741	-0.05	0.306	0.489	-0.761	-0.869	0.154	1.626	1.959	-0.356	NaN	0.274
BE642671	68417.m04922 40S ribosomal protein S3A (RPS3aB)	CRI2_6_K24_SP6	-0.247	0.039	-0.075	-0.024	0.625	0.566	0.071	0.107	0.051	NaN	-0.02	-0.995	0.551	-0.331	0.606	0.081	-0.668	-0.137	-0.897	0.578	0.644	-0.415	0.241	0.408
BE641763	68417.m05420 RWP-RK domain-containing protein similar to nodule inception protein GI:6448579 from (Lotus japonicus); contains Pfam profile: PF02042 RWP-RK domain	CRI2_4_D02_SP6	0.798	0.617	1.589	-0.611	0.205	0.952	0.673	0.638	-0.003	NaN	0.953	0.275	2.298	1.124	2.067	1.841	0.064	-0.715	-2.183	-1.116	-1.902	NaN	NaN	-0.547
BE641862	68416.m06437 expressed protein	CRI2_4_H11_SP6	-0.245	0.518	-0.63	-0.98	0.148	0.51	-0.038	-0.171	0.117	-2.071	-0.564	-0.643	0.498	-0.351	0.218	-0.604	0.147	-0.254	0.206	2.226	1.836	0.388	-0.12	0.033
BQ087111	68417.m04506 protein phosphatase 2C, putative / PP2C, putative protein phosphatase 2C, Medicago sativa, PID:g2582800	CRI2_9_O24_SP6	0.763	-0.073	0.131	-0.852	1.231	0.956	0.407	-0.049	0.101	NaN	0.981	NaN	NaN	NaN	0.406	NaN	-0.002	0.443	-0.234	-2.087	-1.168	-1.339	-1.185	0.462
BE640848	68414.m09049 protein kinase family protein contains protein kinase domain, Pfam:PF00069	CRI2_1_I08_SP6	0.13	-0.177	0.793	0.517	0.744	0.698	0.008	0.125	0.225	NaN	1.517	0.131	NaN	NaN	NaN	NaN	-0.031	0.174	-0.487	-2.055	-2.203	-0.505	-0.647	0.152
BE641296	68418.m01711 isocitrate dehydrogenase, putative / NADP+ isocitrate dehydrogenase, putative strong similarity to isocitrate dehydrogenase (NADP+) [Nicotiana tabacum] GI:3021512; contains Pfam domain PF00180: dehydrogenase, isocitrate/isopropylmalate family	CRI2_2_N17_SP6	-0.944	0.124	-1.359	-1.655	-0.657	-0.294	-0.166	-0.446	-0.289	-1.983	-2.534	-0.549	0.142	-0.437	0.214	-0.428	-0.913	-0.723	0.626	3.012	2.562	2.029	1.186	0.978
BE642511	68418.m07433 lipid transfer protein 3 (LTP3) identical to lipid transfer protein 3 from Arabidopsis thaliana [gi:8571921]; contains Pfam protease inhibitor/seed storage/LTP family domain PF00234	CRI2_6_E03_SP6	-0.319	-0.084	-0.482	0.131	0.513	0.642	-0.638	-0.929	-0.399	-0.966	0.533	0.608	NaN	-0.657	-2.159	-1.032	-0.068	-0.254	0.432	1.425	1.601	-0.281	-0.082	0.58
BE641284	68416.m00814 fatty acid multifunctional protein (MFP2) identical to fatty acid multifunctional protein (AtMFP2) GB:AF123254 [gi:4337027] (Arabidopsis thaliana) (fatty acid beta-oxidation); contains Pfam profiles PF02737 (3-hydroxyacyl-CoA dehydrogenase, N	CRI2_2_N04_SP6	0.102	-0.013	-0.782	0.687	-0.583	-0.048	-0.581	-0.311	-0.132	-0.55	-0.732	0.066	-0.715	-0.303	0.021	0.226	-0.471	-0.78	-0.417	0.288	0.592	0.293	0.548	0.234
BE641119	68416.m04817 histone deacetylase, putative (HD2A) contains Pfam domain, PF00096: Zinc finger, C2H2 type; identical to cDNA putative histone deacetylase (HD2A) GI:11066134	CRI2_2_F06_SP6	-0.567	-0.589	-0.423	1.313	0.219	-0.292	-0.248	-0.62	-0.162	0.014	0.384	0.096	-1.368	-0.619	-1.075	0.33	-0.092	-0.36	-1.305	-1.23	-0.542	-0.2	-0.152	-0.436
BE643140	68418.m00720 thioredoxin-related contains weak similarity to Swiss-Prot:Q9SEU7 thioredoxin M-type 3, chloroplast precursor (TRX-M3) [Arabidopsis thaliana]	CRI2_8_A06_SP6	-0.83	0.125	-1.062	-0.805	0.02	-0.021	-0.174	-0.586	-0.342	-2.489	-2.273	-1.2	-0.707	-0.794	-0.17	1.132	-0.339	-0.399	0.159	1.254	2.092	0.22	0.648	0.812
BE641370	68418.m06701 plastocyanin-like domain-containing protein contains similarity to SP|Q02917 Early nodulin 55-2 precursor {Glycine max}; PF02298: Plastocyanin-like domain	CRI2_3_B11_SP6	-0.047	-0.153	0.599	1.478	0.264	-0.191	-0.32	0.325	-0.047	-0.109	0.363	0.913	NaN	NaN	NaN	NaN	-0.947	-1.163	-0.637	0.048	-0.01	0.392	0.111	NaN
BE640850	68416.m01642 30S ribosomal protein S10, chloroplast, putative similar to 30S ribosomal protein S10 GB:P02364 [Escherichia coli] (est matches suggest the N-terminal extension)	CRI2_1_I10_SP6	-0.348	-0.002	-1.185	-0.324	0.75	0.201	-0.19	-0.462	-0.101	-1.48	-1.576	0.828	-0.309	0.54	-1.859	-0.028	-0.163	-0.166	0.437	2.469	1.703	0.013	0.151	1.392
BE643447	68418.m07101 CwfJ-like family protein / zinc finger (CCCH-type) family protein contains Pfam domain, PF00642: Zinc finger C-x8-C-x5-C-x3-H type (and similar), PF04677: Protein similar to CwfJ C-terminus 1, PF04676: Protein similar to CwfJ C-terminus 2	CRI2_8_N12_SP6	0.528	-0.169	1.091	1.726	0.342	-0.732	0.004	0.38	-0.131	1.424	0.264	0.834	NaN	NaN	NaN	NaN	-0.717	-0.812	-0.483	-0.003	-0.835	0.292	0.147	-0.948
BE642488	68416.m03577 pentatricopeptide (PPR) repeat-containing protein contains Pfam profile PF01535: PPR repeat	CRI2_6_D02_SP6	-0.64	0.621	-1.006	-0.407	-0.1	0.325	-0.035	-0.158	0.049	-3.048	-1.12	-0.533	0.474	-0.609	-2.481	-0.657	-0.086	-0.592	0.11	2.394	1.851	1.314	0.726	-0.61
BE640826	68415.m01810 peptidyl-prolyl cis-trans isomerase / cyclophilin-40 (CYP40) / rotamase identical to cyclophilin-40 [Arabidopsis thaliana] GI:13442983; supporting cDNA gi|13442982|gb|AY026065.1|	CRI2_1_H07_SP6	1.162	0.096	0.895	-0.548	0.738	1.107	0.89	0.592	0.197	NaN	NaN	-0.262	NaN	NaN	0.633	NaN	-0.429	0.402	-0.775	-1.791	-2.631	-0.274	-0.936	-0.48
BE642409	68414.m01818 ABC transporter family protein Similar to gb|Z70524 GI:1514643 PDR5-like ABC transporter from Spirodela polyrrhiza and is a member of the PF|00005 ABC transporter family. ESTs gb|N97039 and gb|T43169 come from this gene	CRI2_5_P13_SP6	0.392	0.375	0.614	-0.834	0.367	1.074	0.252	1.056	0.129	0.827	NaN	-0.089	NaN	NaN	NaN	NaN	-0.307	-0.427	-1.936	-1.31	NaN	-0.081	-0.4	-0.365
BE641754	68414.m02852 cytochrome c, putative similar to cytochrome c [Pumpkin, Winter squash] SWISS-PROT:P00051	CRI2_4_C16_SP6	-1.156	-0.387	-1.78	-3.356	-0.172	0.709	-0.314	-0.608	-0.036	NaN	-2.127	-2.415	0.624	0.123	0.224	0.336	-1.135	-0.97	0.509	3.499	3.993	0.27	1.768	0.693
BE642841	68416.m00797 importin alpha-1 subunit, putative (IMPA1) similar to importin alpha-1 subunit (Karyopherin alpha-1 subunit, KAP alpha) [Arabidopsis thaliana] SWISS-PROT:Q96321	CRI2_7_C13_SP6	-0.24	0.179	-1.27	-0.433	0.181	0.006	-0.289	-0.175	-0.112	-0.513	-1.752	-0.665	-0.55	-0.272	0.365	0.181	-0.971	-0.826	-0.232	0.99	0.945	NaN	1.119	0.825
BE641033	68418.m02076 co-chaperone grpE family protein similar to co-chaperone CGE1 precursor isoform a [Chlamydomonas reinhardtii] GI:15384277; contains Pfam profile PF01025: co-chaperone GrpE	CRI2_2_B11_SP6	-0.005	-0.151	-0.286	1.427	0.561	-0.442	0.012	-0.026	-0.024	-0.216	-0.871	1.052	-0.172	-0.156	0.251	0.882	-0.939	-0.963	0.05	0.859	1.152	0.213	0.091	1.1
BQ087141	68414.m03002 aldehyde dehydrogenase, mitochondrial (ALDH3) nearly identical to mitochondrial aldehyde dehydrogenase ALDH3 [Arabidopsis thaliana] gi|19850249|gb|AAL99612; contains Pfam profile PF00171: aldehyde dehydrogenase (NAD) family protein	CRI2_10_E05_SP6	-0.102	-0.934	0.529	-0.146	0.559	0.578	0.241	0.007	-0.09	0.624	-0.433	0.243	0.135	NaN	-0.798	-0.004	0.484	0.522	-0.028	-0.654	-0.585	-0.646	-0.73	0.261
BE641238	68418.m01106 Rab GDP dissociation inhibitor, putative strong similarity to GDP dissociation inhibitor protein OsGDI1 [Oryza sativa] GI:2384758; contains Pfam profile PF00996: GDP dissociation inhibitor	CRI2_2_L01_SP6	0.786	0.234	2.006	-0.221	-0.336	0.176	0.608	0.989	0.223	0.442	1.552	0.032	0.842	0.164	0.104	NaN	NaN	0.09	-1.297	-1.769	-2.601	0.687	-0.59	NaN
BE643314	68416.m05742 myb family transcription factor contains Pfam profile: PF00249 myb-like DNA-binding domain	CRI2_8_H20_SP6	-0.377	0.554	-1.362	-0.895	0.598	0.799	-0.048	-0.114	-0.116	NaN	-1.908	-1.298	0.489	-0.656	0.704	-0.484	0.164	-0.023	-0.018	2.346	2.467	-0.373	0.897	0.36
BE641430	68414.m06301 expressed protein	CRI2_3_E03_SP6	-0.546	-0.302	-0.346	1.274	0.626	0.229	-0.208	-0.054	-0.013	-0.476	-0.513	1.044	-0.452	-0.083	-0.43	0.746	-0.466	-0.607	0.062	0.576	0.343	0.06	-0.041	NaN
BE640827	68418.m01245 protein phosphatase 2C-related / PP2C-related protein phosphatase 2C, alfalfa, PIR:T09640	CRI2_1_H08_SP6	0.96	0.043	1.214	0.6	0.048	0.868	0.66	0.688	0.207	NaN	1.252	NaN	1.074	0.219	0.798	-0.703	-0.134	0.086	-0.033	-1.717	-1.349	-0.075	-0.663	-0.229
BE642218	68418.m07574 elongation factor 1-alpha / EF-1-alpha identical to SWISS-PROT:P13905 elongation factor 1-alpha (EF-1-alpha) [Arabidopsis thaliana]	CRI2_5_H10_SP6	0.239	0.145	0.848	-0.879	0.39	0.584	0.203	0.245	-0.114	-0.952	0.369	-0.323	0.64	-0.184	0.873	-0.275	-0.232	-0.545	-0.444	0.283	0.285	-0.181	-0.449	-0.454
BQ087437	68417.m02178 COP9 signalosome subunit, putative / CSN subunit, putative (CSN8) CSN8, FUS7; identical to cDNA CSN complex subunit 8 (CSN8) GI:18056672	CRI2_10_H07_SP6	0.839	0.966	1.745	-0.972	0.036	1.154	0.55	0.952	0.096	-1.112	1.839	-0.261	0.119	-0.023	0.219	-1.357	0.558	0.443	-1.047	-1.441	-1.919	-0.991	-0.963	-0.187
BE641764	68418.m08054 40S ribosomal protein S28 (RPS28C)	CRI2_4_D03_SP6	-0.302	0.402	-0.549	0.919	0.857	0.521	-0.059	-0.207	0.056	NaN	-1.363	-0.006	0.135	-0.563	0.502	-0.37	0.066	-0.278	-0.06	1.67	2.089	0.055	-0.043	0.686
BE643122	68418.m03322 40S ribosomal protein S21 (RPS21C) ribosomal protein S21, Zea mays, PIR:T03945	CRI2_7_P11_SP6	-1.197	0.324	-1.659	-2.46	0.007	0.74	-0.258	-0.485	0.08	-3.872	-3.414	-2.041	-0.082	-0.235	1.081	-1.427	-0.068	-0.445	0.383	4.314	3.863	1.171	1.04	0.618
BE641982	68418.m01215 mechanosensitive ion channel domain-containing protein / MS ion channel domain-containing protein contains Pfam profile PF00924: Mechanosensitive ion channel	CRI2_4_M20_SP6	-1.262	0.337	-3.334	-2.906	-0.115	0.226	-0.84	-0.648	-0.161	-5.479	-1.504	-2.65	-1.944	-1.418	-1.102	0.395	-0.348	NaN	1.904	6.145	5.863	2.494	4.457	2.413
BE643177	68414.m08089 spermidine synthase 2 (SPDSYN2) / putrescine aminopropyltransferase 2 identical to SP|O48661 Spermidine synthase 2 (EC 2.5.1.16) (Putrescine aminopropyltransferase 2) (SPDSY 2) {Arabidopsis thaliana}	CRI2_8_B21_SP6	0.334	0.218	0.456	-0.729	0.821	0.639	-0.398	0.158	-0.415	-0.502	0.796	-0.476	0.687	-0.161	0.058	0.331	0.54	0.366	-1.248	-1.224	-1.477	-0.759	-1.028	0.23
BE642090	68414.m00837 cupin family protein similar to legumin (11S-globulin) from Ginkgo biloba [GI:949869], 11S globulin from Avena sativa [GI:472867]	CRI2_5_B23_SP6	-1.319	-1.399	-1.019	0.145	0.268	0.109	-1.046	-1.349	-0.307	-2.79	-0.803	-1.528	-1.977	-1.259	-1.176	-0.35	-0.157	0.072	-0.534	-0.252	0.489	-0.119	NaN	NaN
BE643305	68417.m04896 coatomer gamma-2 subunit, putative / gamma-2 coat protein, putative / gamma-2 COP, putative similar to SP|Q9UBF2 Coatomer gamma-2 subunit (Gamma-2 coat protein) (Gamma-2 COP) {Homo sapiens}; contains Pfam profile: PF01602 Adaptin N terminal r	CRI2_8_H09_SP6	-0.552	0.244	-1.057	0.189	-0.155	-0.219	0.017	-0.151	0.105	NaN	-1.113	-0.152	0.301	-0.053	0.925	-0.951	-0.264	-0.7	0.017	1.953	1.023	1.692	0.753	-0.028
BE641625	68418.m02316 cinnamyl-alcohol dehydrogenase, putative (CAD) similar to cinnamyl-alcohol dehydrogenase, Eucalyptus gunnii [GI:1143445], apple tree, PIR:T16995	CRI2_3_M20_SP6	-1.08	0.042	-1.713	-0.605	0.335	0.393	-0.187	-0.341	-0.152	-2.37	-1.905	-1.151	-0.461	-0.267	-0.32	0.86	-0.138	-0.16	0.249	2.999	2.038	-0.139	0.439	0.603
BE643172	68418.m02801 tubulin beta-8 chain (TUB8) (TUBB8) identical to SP|P29516 Tubulin beta-8 chain {Arabidopsis thaliana}; supporting cDNA gi|15451225|gb|AY054693.1|	CRI2_8_B16_SP6	-0.845	0.067	-0.907	-1.9	0.243	0.481	-0.137	-0.323	-0.057	NaN	-1.187	-1.425	0.479	-0.612	0.173	0.27	-0.573	-0.348	-0.007	2.092	1.834	-0.421	0.317	0.782
BE643242	68415.m01050 hypothetical protein	CRI2_8_E15_SP6	0.311	-0.627	1.071	0.466	0.17	0.106	-0.051	0.402	0.333	NaN	0.839	0.005	NaN	NaN	NaN	NaN	-0.072	-0.304	-0.577	-1.422	-1.819	-0.275	-0.517	-0.163
BE642159	68414.m07402 DNAJ heat shock N-terminal domain-containing protein contains Pfam profile PF00226 DnaJ domain	CRI2_5_E22_SP6	-0.841	0.006	-1.08	-0.659	0.081	0.055	-0.094	-0.281	-0.053	-2.524	-2.574	-0.66	-0.69	0.003	-0.213	0.309	-0.094	-0.502	0.485	2.233	2.424	0.157	0.871	0.687
BE642882	68415.m05341 calmodulin-binding protein similar to pollen-specific calmodulin-binding protein MPCBP GI:10086260 from [Zea mays]; contains Pfam profile PF00515: TPR Domain	CRI2_7_E11_SP6	0.026	-0.075	1.124	0.221	0.412	0.312	0.359	0.272	-0.205	-0.577	0.892	0.663	NaN	NaN	NaN	NaN	0.067	-0.144	-0.696	-0.972	-1.081	-0.381	-0.548	0.991
BE642862	68415.m04760 expressed protein	CRI2_7_D12_SP6	0.626	0.488	0.438	-0.025	0.813	0.84	0.494	0.938	-0.073	NaN	1.016	0.152	NaN	NaN	1.747	NaN	0.202	0.085	-1.644	-1.024	-3.331	NaN	-0.454	-0.417
BE642046	68418.m06991 heat shock protein 81-2 (HSP81-2) nearly identical to SP|P55737 Heat shock protein 81-2 (HSP81-2) {Arabidopsis thaliana}	CRI2_4_P21_SP6	-0.732	-0.303	-1.231	-1.097	0.37	0.599	-0.445	-0.569	-0.154	NaN	-2.17	-1.647	-0.194	-1.29	0.013	-1.38	-0.513	-0.502	0.365	2.206	2.426	0.379	0.408	0.145
BE641341	68418.m07665 proline-rich family protein contains proline-rich extensin domains, INTERPRO:IPR002965; contains similarity to vegetative cell wall protein gp1 [Chlamydomonas reinhardtii] gi|12018147|gb|AAG45420; common family members: At4g18570, At3g25690,	CRI2_3_A03_SP6	-0.641	-0.422	-0.66	0.539	0.344	0.035	-0.215	-0.548	0.148	-3.006	-2.072	-0.014	-0.576	-0.004	-0.264	1.04	-0.616	-0.51	0.039	1.917	1.744	0.07	0.4	1.096
BE640997	68416.m06624 expressed protein protein CG15643 - Drosophila melanogaster, EMBL:AE003499	CRI2_1_P21_SP6	0.305	0.518	0.429	-0.706	1.092	NaN	0.111	0.495	-0.046	1.129	0.339	0.146	NaN	NaN	NaN	NaN	-0.266	0.007	-1.472	-1.65	-1.059	0.079	NaN	-0.71
BQ087412	68416.m02178 peroxidase, putative similar to peroxidase GB:AAD37376 [Glycine max]	CRI2_10_D05_SP6	0.184	0.502	0.009	-0.826	0.761	1.163	0.134	0.223	-0.253	NaN	0.778	-0.312	-1.491	-1.761	-1.788	-3.822	0.329	0.449	-0.845	-1.927	-1.144	-0.321	-1.088	-0.494
BE643098	68414.m08475 nascent polypeptide-associated complex (NAC) domain-containing protein similar to SP|P20290 Transcription factor BTF3 (RNA polymerase B transcription factor 3) {Homo sapiens}; contains Pfam profile PF01849: NAC domain	CRI2_7_O09_SP6	-0.713	0.503	-1.366	-1.868	0.148	0.548	-0.086	-0.35	0.041	NaN	NaN	-0.921	0.509	-0.938	0.898	0.167	-0.08	-0.46	0.533	3.531	2.878	1.519	0.887	0.895
BE643466	68418.m02399 ribosomal protein L7Ae/L30e/S12e/Gadd45 family protein Similar to NHP2/L7Ae family proteins, see SWISSPROT:P32495 and PMID:2063628.	CRI2_8_O07_SP6	-0.772	-0.203	-1.277	-1.56	0.24	NaN	-0.469	-0.634	-0.163	-2.492	-1.696	-1.702	0.221	0.149	0.589	0.334	NaN	-0.786	0.132	1.286	1.297	NaN	1.573	1.034
BE641329	68418.m00654 deoxyhypusine synthase almost identical to deoxyhypusine synthase GI:15431345 from [Arabidopsis thaliana]	CRI2_2_P10_SP6	-1.173	0.332	-1.812	-0.878	-0.122	-0.043	-0.36	-0.391	-0.141	-3.877	-3.165	-1.325	0.378	-0.56	1.146	-0.495	-0.873	-0.88	0.706	3.22	2.985	2.185	0.881	0.845
BE642083	68414.m08371 40S ribosomal protein SA (RPSaA) identical to laminin receptor-like protein GB:U01955 [Arabidopsis thaliana]; identical to cDNA laminin receptor homologue GI:16379	CRI2_5_B14_SP6	-0.592	-0.504	-0.384	0.689	0.431	-0.147	-0.265	-0.492	-0.216	-0.507	-0.631	-0.084	NaN	-0.373	NaN	0.962	-0.307	-0.408	-0.702	-0.395	0.194	0.201	0.222	-0.054
BE641034	68416.m05645 protein kinase family protein contains protein kinase domain, Pfam:PF00069	CRI2_2_B12_SP6	-0.149	0.205	-1.489	1.354	0.488	-0.356	-0.163	-0.197	-0.06	-1.19	-1.225	0.199	-0.421	NaN	0.096	1.08	-0.612	-0.703	0.396	1.334	1.468	0.318	0.735	0.555
BE641600	68414.m05043 serine carboxypeptidase S10 family protein similar to serine carboxylase II-3 GB:CAA55478 GI:474392 from [Hordeum vulgare]	CRI2_3_L18_SP6	-0.274	0.447	0.666	-1.416	0.562	1.072	0.059	-0.023	-0.123	-0.121	0.141	-0.193	0.041	-0.32	0.799	-0.722	0.221	-0.227	-0.24	0.802	0.067	-0.386	-0.674	0.114
BE643078	68416.m00466 60S ribosomal protein L23 (RPL23C) similar to ribosomal protein L17 GB:AAA34113.1 from [Nicotiana tabacum]	CRI2_7_O01_SP6	-0.769	0.499	-1.55	-1.837	-0.081	NaN	-0.184	-0.498	0.036	-2.41	NaN	-0.606	0.337	-1.012	0.796	-0.029	-0.3	-0.832	0.39	3.597	3.038	1.662	0.96	0.923
BE643230	68415.m05031 hypothetical protein	CRI2_8_D14_SP6	-0.312	0.368	-1.199	-0.972	0.186	0.824	-0.051	-0.154	-0.007	-2.427	-1.326	-1.18	1.261	-0.563	0.676	-0.452	-0.556	-0.096	-0.117	1.443	1.86	0.415	0.543	0.516
BE640925	68418.m07342 Ran-binding protein 1, putative / RanBP1, putative strong similarity to Ran binding proteins from Arabidopsis thaliana atranbp1a [Arabidopsis thaliana] GI:2058282, atranbp1b [Arabidopsis thaliana] GI:2058284; contains Pfam profile PF00638: Ra	CRI2_1_M09_SP6	-0.013	-0.113	0.109	1.188	0.136	-0.071	0.11	0.016	0.073	NaN	NaN	0.762	-0.462	-0.13	-0.815	0.506	-0.512	-0.751	0.223	0.255	0.693	1.017	-0.286	NaN
BE641196	68417.m03463 expressed protein contains Pfam profile PF04398: Protein of unknown function, DUF538	CRI2_2_I22_SP6	-0.825	-0.348	-1.192	0.143	0.494	0.507	-0.45	-0.74	-0.327	-1.627	-1.933	-1.786	-0.929	-0.667	-0.436	0.931	-0.567	-0.241	0.155	1.632	2.438	-0.185	0.56	0.069
BE641011	68418.m05567 proline-rich family protein contains proline rich extensin domains, INTERPRO:IPR002965	CRI2_2_A12_SP6	-1.353	-0.792	-2.133	-0.461	0.259	-0.241	-0.595	-0.937	-0.243	-3.306	-2.921	-1.535	-0.293	-0.113	-0.605	0.764	-0.296	-0.601	0.253	3.805	3.129	0.253	0.993	0.685
BE643229	68417.m00674 5'-adenylylsulfate reductase (APR1) / PAPS reductase homolog (PRH19) identical to 5'-adenylylsulfate reductase [Arabidopsis thaliana] GI:2738756; identical to cDNA PAPS reductase homolog (PRH19) GI:1710111	CRI2_8_D13_SP6	0.321	0.331	0.256	-0.865	0.555	1.053	0.619	0.578	0.031	NaN	1.086	-0.172	1.433	NaN	1.189	NaN	-0.309	-0.133	-1.872	-1.717	-1.504	-0.132	-0.056	-0.703
BE641269	68414.m06438 elongation factor 2, putative / EF-2, putative similar to ELONGATION FACTOR 2 GB:O14460 from [Schizosaccharomyces pombe]	CRI2_2_M12_SP6	-0.011	-0.924	0.311	0.981	0.473	-0.449	0.01	-0.186	-0.047	0.074	-1.537	-1.335	-0.634	-0.171	-0.547	0.524	-0.589	-0.851	0.366	1.417	1.448	0.409	0.516	0.663
BE643324	68418.m01792 pentatricopeptide (PPR) repeat-containing protein contains INTERPRO:IPR002885 PPR repeats	CRI2_8_I06_SP6	0.445	-0.343	1.317	1.142	0.32	-0.05	-0.067	0.213	-0.001	0.605	0.151	0.184	0.26	0.69	-0.148	1.065	0.014	-0.178	-0.097	-0.302	-0.253	-0.163	-0.161	0.108
BE640771	68417.m04416 expressed protein supported by full length cDNA gi:21436034 from [Arabidopsis thaliana]	CRI2_1_A12_SP6	0.182	0.027	1.006	1.329	0.341	0.132	0.085	0.95	0.087	1.17	0.821	0.627	NaN	NaN	NaN	NaN	-0.041	-0.263	-0.16	-0.518	-0.644	-0.176	-0.616	-0.431
BE641669	68418.m01100 40S ribosomal protein S15 (RPS15D) ribosomal protein S15 - Arabidopsis thaliana, EMBL:Z23161	CRI2_3_O20_SP6	-0.965	-0.006	-2.058	-1.131	0.158	0.527	-0.367	-0.618	-0.151	-3.485	-3.438	-1.883	-0.972	-0.045	0.353	0.449	-1.275	-0.953	0.279	2.381	2.615	0.452	1.197	1.264
BE641783	68418.m07446 oxysterol-binding family protein similar to SP|P16258 Oxysterol-binding protein 1 {Oryctolagus cuniculus}; contains Pfam profile PF01237: Oxysterol-binding protein	CRI2_4_D22_SP6	-0.076	0.381	-1.58	-1.047	0.663	0.7	-0.022	-0.155	-0.027	-0.895	-1.331	-0.955	0.128	-0.765	0.631	-0.725	-0.158	-0.412	0.148	1.031	1.286	-0.022	0.375	0.909
BQ087664	68418.m01202 40S ribosomal protein S6 (RPS6B)	CRI2_9_P16_SP6	-0.9	0.184	-1.627	-3.13	-0.008	NaN	-0.109	-0.294	0	NaN	-2.469	NaN	-0.257	-0.117	-1.055	-2.748	-0.331	-0.409	0.768	4.363	3.383	1.729	0.947	0.732
BE642173	68415.m02507 peptidyl-prolyl cis-trans isomerase / cyclophilin (CYP2) / rotamase identical to cyclophilin [Arabidopsis thaliana] gi|2443757|gb|AAB71402; similar to peptidyl-prolyl cis-trans isomerase, PPIase (cyclophilin, cyclosporin A-binding protein) [A	CRI2_5_F13_SP6	-0.814	-0.74	-1.027	0.149	0.45	-0.1	-0.353	-0.926	0.048	-1.563	-1.511	-1.437	-0.859	-0.434	-0.211	0.807	-0.195	-0.343	0.207	1.195	1.913	0.155	0.569	-0.01
BQ087393	68417.m01877 hypothetical protein	CRI2_9_P13_SP6	0.444	0.279	0.474	-0.769	0.328	0.71	0.47	0.521	0.076	NaN	1.136	-0.113	0.985	NaN	1.796	NaN	-0.497	-0.082	NaN	-1.586	-1.948	0.31	-0.229	-0.904
BE643456	68415.m00273 aspartyl protease family protein contains Pfam domain, PF00026: eukaryotic aspartyl protease	CRI2_8_N21_SP6	-0.964	-1.139	-0.732	0.174	0.252	0.031	-1.062	-1.081	-0.751	-1.478	-0.37	-0.407	-1.949	-1.274	-2.666	-2.317	-0.199	-0.341	-0.854	-0.083	0	-0.001	0.069	-0.458
BE643446	68416.m02178 peroxidase, putative similar to peroxidase GB:AAD37376 [Glycine max]	CRI2_8_N11_SP6	-0.97	-1.805	-0.679	0.022	0.194	0.499	NaN	-1.681	-1.318	-0.804	-0.991	0.212	-2.579	-1.938	-2.461	-2.034	-0.33	-0.376	-0.729	0.507	0.217	0.023	NaN	NaN
BE643117	68416.m01647 DNA topoisomerase VIA (SPO11-1) identical to AtSPO11-1 [Arabidopsis thaliana] GI:13383478; contains Pfam profile PF04406: Type IIB DNA topoisomerase; identical to cDNA putative topoisomerase VIA (SPO11 gene 1) GI:7270974	CRI2_7_P06_SP6	-0.792	0.232	-2.017	-1.785	-0.19	0.699	-0.003	-0.22	0.024	NaN	-2.603	-1.836	0.062	-0.538	0.588	-0.441	-0.608	-0.513	0.304	3.275	3.421	0.585	1.283	0.592
BE642694	68417.m04838 zinc finger (C3HC4-type RING finger) family protein contains Pfam profile: PF00097 zinc finger, C3HC4 type (RING finger)	CRI2_6_L23_SP6	0.738	0.551	1.277	0.998	-0.186	0.826	0.748	1.128	0.287	NaN	NaN	0.012	1.65	NaN	0.789	NaN	-0.816	0.007	-0.438	-1.694	NaN	-0.256	NaN	-1.044
BQ087230	68418.m06849 potassium channel tetramerisation domain-containing protein / pentapeptide repeat-containing protein contains Pfam profiles PF02214: K+ channel tetramerisation domain, PF00805: Pentapeptide repeats (8 copies)	CRI2_10_D22_SP6	0.563	0.603	1.518	-0.405	0.433	0.519	0.776	0.957	0.252	-0.776	NaN	-0.478	NaN	NaN	1.908	NaN	-0.134	0.22	-1.563	-1.574	NaN	-0.276	-0.496	-0.449
BE641676	68417.m03979 25.3 kDa small heat shock protein, chloroplast precursor (HSP25.3-P) identical to small heat shock protein, chloroplast precursor SP:P31170 from [Arabidopsis thaliana]; identified in Scharf, K-D., et al,Cell Stress & Chaperones (2001) 6: 225-	CRI2_3_P03_SP6	0.053	0.231	1.217	1.16	0.961	0.172	-0.154	0.134	-0.104	NaN	-0.187	0.314	0.726	-0.569	0.289	NaN	0.091	-0.195	-0.393	-0.252	0.199	-0.081	NaN	-0.349
BE641403	68416.m01142 60S ribosomal protein L4/L1 (RPL4A) strong similarity to 60S ribosomal protein L1 GB:P49691	CRI2_3_C22_SP6	0.573	0.482	0.591	-0.133	0.822	NaN	0.236	0.455	0.108	-0.246	1.253	-0.417	-0.698	0.394	0.471	-0.356	0.136	0.269	-1.326	-1.373	NaN	NaN	NaN	-0.294
BE641247	68418.m01754 glycosyl hydrolase family 38 protein similar to alpha-mannosidase II SP:P27046 from [Mus musculus]	CRI2_2_L10_SP6	-1.008	0.358	-1.422	-0.257	-0.05	NaN	-0.324	-0.474	-0.223	NaN	-1.824	0.065	0.534	-0.358	0.868	-0.597	-0.693	-1.54	0.957	2.689	2.677	0.344	NaN	0.588
BE641133	68418.m06991 heat shock protein 81-2 (HSP81-2) nearly identical to SP|P55737 Heat shock protein 81-2 (HSP81-2) {Arabidopsis thaliana}	CRI2_2_F24_SP6	0.111	0.17	1.266	-0.4	0.628	1.184	0.128	0.508	0.322	-1.849	1.36	-0.725	-1.023	-1.47	-0.97	-0.296	0.829	0.594	-0.879	-2.244	-2.919	-1.147	-1.063	0.286
BE642738	68418.m05821 nuclear RNA-binding protein, putative similar to nuclear RNA binding protein GI:6492264 from [Arabidopsis thaliana]	CRI2_6_N24_SP6	-0.112	-0.102	0.714	-0.299	0.42	0.644	NaN	0.106	-0.019	NaN	0.673	-0.997	0.762	-0.653	-0.012	0.641	-0.126	-0.011	-1.079	-0.772	-1.061	-0.997	-0.748	0.305
BE642798	68414.m00072 expressed protein	CRI2_7_A15_SP6	-0.877	-0.348	-0.678	-0.812	-0.137	-0.475	-0.42	-0.493	-0.12	NaN	-1.935	-1.041	-1.524	0.082	-0.826	0.359	-0.392	-0.819	0.264	2.278	2.355	NaN	0.754	0.765
BE641004	68415.m04910 microsomal signal peptidase 25 kDa subunit, putative (SPC25) identical to Probable microsomal signal peptidase 25 kDa subunit (EC 3.4.-.-) (SPase 25 kDa subunit) (SPC25) (Swiss-Prot:P58684) [Arabidopsis thaliana]; contains non-consensus AT-AC	CRI2_2_A04_SP6	-0.828	-0.188	-1.295	-0.141	0.451	0.141	-0.075	-0.364	0.005	-2.13	-1.876	-0.114	0.669	-0.207	-0.272	1.181	-0.284	NaN	0.349	2.621	2.212	-0.062	0.452	0.593
BE641948	68418.m02324 elongation factor 1B alpha-subunit 2 (eEF1Balpha2) identical to elongation factor 1B alpha-subunit [Arabidopsis thaliana] GI:6686821	CRI2_4_L09_SP6	-0.784	0.235	-1.635	-0.958	-0.274	-0.005	-0.132	-0.396	0.072	NaN	-1.51	-0.777	0.368	-0.702	1.181	-0.675	-0.134	-0.768	0.569	3.182	2.811	1.783	0.929	0.588
BE642289	68415.m01986 ubiquitin family protein weak similarity to PLIC-2 (ubiquitin-like type II) [Homo sapiens] GI:9937505; contains Pfam profiles PF00240: Ubiquitin family, PF00627: UBA/TS-N domain	CRI2_5_K10_SP6	-0.72	0.539	-1.533	-1.319	0.047	0.433	-0.085	-0.15	-0.088	-2.923	-3.118	-0.32	-0.148	-0.508	0.586	0.331	-1.343	-0.827	0.167	1.982	2.868	NaN	0.756	1.194
BE643249	68418.m07446 oxysterol-binding family protein similar to SP|P16258 Oxysterol-binding protein 1 {Oryctolagus cuniculus}; contains Pfam profile PF01237: Oxysterol-binding protein	CRI2_8_E22_SP6	-0.161	-0.786	0.499	0.912	0.215	-0.307	-0.539	0.062	-0.088	-0.042	-0.001	-0.078	NaN	0.67	NaN	1.127	-0.28	-0.494	-0.396	-0.522	-0.3	-0.126	-0.189	NaN
BE641927	68415.m03228 ABC transporter family protein similar to PDR5-like ABC transporter GI:1514643 from [Spirodela polyrhiza]	CRI2_4_K10_SP6	-1.109	0.633	-2.73	-0.563	0.22	0.747	-0.715	-0.486	-0.298	-5.628	-0.137	-1.25	-0.52	-2.23	0.182	-1.048	0.235	-0.373	1.756	3.748	4.588	-0.074	2.664	1.086
BE643450	68414.m07107 4-coumarate--CoA ligase family protein / 4-coumaroyl-CoA synthase family protein similar to gi:112801 from Petroselinum crispum, GB:AAD40664 from [Solanum tuberosum] (J. Biol. Chem. 266 (13), 8551-8559 (1991)); contains Pfam AMP-binding enzym	CRI2_8_N15_SP6	-0.729	-0.053	-1.027	-1.052	0.182	0.448	-0.204	-0.236	-0.078	-1.754	-2.245	-1.071	-1.161	-0.642	-0.254	0.399	0.023	-0.561	0.202	1.076	2.443	0.011	0.784	1.199
BQ087501	68416.m01865 expressed protein weak similarity to Septation ring formation regulator (Swiss-Prot:O34894) [Bacillus subtilis]	CRI2_9_C15_SP6	-0.228	-0.035	0.226	-0.491	0.69	1.025	-0.258	-0.014	-0.087	-1.199	1.289	-0.683	NaN	NaN	-0.573	-0.335	NaN	0.133	-1.122	-1.994	-2.669	-1.14	NaN	0.205
BE642295	68417.m00597 UBX domain-containing protein similar to XY40 protein [Rattus norvegicus] GI:2547025; contains Pfam profile PF00789: UBX domain	CRI2_5_K16_SP6	-0.04	-0.23	0.607	-0.494	0.274	NaN	-0.061	0.025	0.127	NaN	-0.121	-0.208	1.093	0.258	0.601	0.044	-1.273	-0.782	0.002	-0.962	-1.225	-0.251	NaN	-0.375
BQ087388	68414.m08509 mitogen-activated protein kinase kinase (MAPKK), putative (MKK9) mitogen-activated protein kinase kinase (MAPKK) family, PMID:12119167	CRI2_9_P08_SP6	0.719	-0.18	1.438	1.005	-0.01	0.798	0.7	0.918	0.085	NaN	0.986	NaN	NaN	NaN	0.659	NaN	-0.394	-0.14	0.051	-1.465	NaN	0.565	-0.416	-0.555
BE642517	68416.m00247 40S ribosomal protein S7 (RPS7B) similar to ribosomal protein S7 GB:AAD26256 from [Secale cereale]	CRI2_6_E09_SP6	-0.071	-0.808	0.239	0.806	0.331	0.052	-0.064	-0.298	0.024	0.002	0.088	0.601	-0.638	-0.25	-1.661	-0.382	-0.39	-0.298	-0.296	-0.212	0.239	0.367	-0.063	NaN
BE643062	68414.m01938 TMS membrane family protein / tumour differentially expressed (TDE) family protein contains Pfam domain, PF03348: TMS membrane protein/tumour differentially expressed protein (TDE)	CRI2_7_M18_SP6	-0.686	-0.965	-0.379	-0.07	0.5	-0.336	0.662	-0.069	1.245	-2.537	-2.858	-1.528	-1.483	-0.277	-0.872	0.266	-0.8	-1.124	-1.087	1.655	1.534	0.109	-0.507	0.656
BE642787	68416.m02970 dual specificity protein phosphatase (DsPTP1) identical to DsPTP1 protein GI:4150963 from [Arabidopsis thaliana]; contains Pfam profile: PF00782 dual specificity phosphatase, catalytic domain	CRI2_7_A04_SP6	0.528	-0.685	1.004	0.906	0.104	-0.088	0.321	0.967	0.017	0.897	0.754	0.66	0.449	1.031	0.757	1.25	-0.218	NaN	-0.126	-0.027	-0.183	-0.274	-0.424	-0.199
BE641612	68418.m05629 60S ribosomal protein L11 (RPL11D)	CRI2_3_M06_SP6	-0.938	-0.953	-0.38	0.643	0.207	-0.066	-0.282	-0.413	-0.032	-0.037	0.455	-0.04	-0.15	-0.155	-1.086	0.417	0.107	-0.211	-0.068	-0.211	0.124	-0.27	-0.286	0.36
BE641960	68418.m02286 short-chain dehydrogenase/reductase (SDR) family protein similar to follicular variant translocation protein 1 precursor (FVT-1) SP:Q06136 from [Homo sapiens]	CRI2_4_L21_SP6	-0.475	-0.519	-0.932	-1.358	0.457	0.947	-0.428	-0.71	-0.11	NaN	-0.539	-1.052	-0.179	-1.29	-0.522	-1.309	-0.592	-0.451	-0.619	0.242	1.06	0.098	-0.247	-0.617
BQ087597	68415.m02598 expressed protein	CRI2_9_D07_SP6	0.807	0.601	1.443	-0.616	0.548	1.082	NaN	0.751	0.24	-1.278	0.482	-0.476	NaN	NaN	0.35	NaN	0.197	0.204	-0.344	-1.134	-1.106	-0.879	NaN	-0.13
BE642500	68418.m03422 tryptophan synthase, beta subunit, putative similar to SP|P14671 Tryptophan synthase beta chain 1, chloroplast precursor (EC 4.2.1.20) {Arabidopsis thaliana}; contains Pfam profile PF00291: Pyridoxal-phosphate dependent enzyme	CRI2_6_D14_SP6	0.715	0.718	0.375	-2.019	0.017	0.985	-0.009	-0.155	0.123	NaN	-1.511	-2.378	0.497	0.422	0.981	-0.482	-0.631	0.095	-0.121	1.485	1.608	0.23	0.525	0.148
BE642953	68418.m02203 protein kinase family protein contains eukaryotic protein kinase domain, PROSITE:PS00107	CRI2_7_H15_SP6	0.485	0.586	1.288	-0.557	0.587	0.432	0.412	0.417	0.277	-1.264	0.386	-0.046	NaN	NaN	0.536	NaN	-0.161	-0.076	-0.129	-1.027	0.24	-0.359	NaN	-0.086
BQ087476	68415.m04062 acetyl-CoA C-acyltransferase, putative / 3-ketoacyl-CoA thiolase, putative similar to 3-ketoacyl-CoA thiolase (E.C. 2.3.1.16) from [Arabidopsis thaliana] GI:2981616, [Cucumis sativus] GI:393707, [Cucurbita cv. Kurokawa Amakuri] GI:1694621; co	CRI2_10_P11_SP6	0.484	1.295	0.87	1.99	0.76	-0.091	0.743	0.867	0.025	0.835	0.915	0.764	0.074	-0.231	0.391	-0.725	-0.389	-0.306	-1.017	-1.092	-1.856	NaN	-0.726	-0.344
BE641706	68414.m02997 DNA-binding protein-related contains weak similarity to G-quartet DNA binding protein 3 [Tetrahymena thermophila] gi|4583503|gb|AAD25098	CRI2_4_A12_SP6	-0.177	-0.673	0.439	0.811	-0.06	-0.298	-0.189	-0.015	0.006	0.232	0.295	0.308	-0.347	0.6	-0.457	0.854	-0.313	-0.421	-0.203	0.414	0.328	-0.019	-0.202	-0.461
BE642421	68416.m05955 uracil phosphoribosyltransferase, putative / UMP pyrophosphorylase, putative / UPRTase, putative similar to SP|P50926 Uracil phosphoribosyltransferase (EC 2.4.2.9) (UMP pyrophosphorylase) (UPRTase) {Lactococcus lactis}; contains Pfam profile	CRI2_6_A01_SP6	0.045	-0.138	0.485	1.861	0.043	-0.632	0.346	0.123	0.336	1.11	NaN	1.06	0.807	1.048	NaN	NaN	-0.94	-0.698	-0.261	-0.387	0.046	0.895	0.48	NaN
BE641126	68418.m05763 VQ motif-containing protein contains PF05678: VQ motif	CRI2_2_F16_SP6	-0.812	0.267	-1.75	-0.479	0.487	0.397	-0.122	-0.322	0.072	-4.106	-1.553	-1.299	-0.048	-0.712	-0.225	0.609	-0.268	-0.566	0.445	3.2	3.533	0.294	0.85	0.915
BQ087321	68414.m08316 expressed protein	CRI2_9_D14_SP6	0.355	0.322	-0.016	-1.132	0.801	1.312	-0.229	0.327	-0.247	-0.612	1.292	-1.215	NaN	NaN	NaN	NaN	0.966	1.015	-0.525	-1.877	-3.022	-1.136	NaN	0.063
BE642991	68415.m02435 CAAX amino terminal protease family protein contains Pfam profile PF02517 CAAX amino terminal protease family protein	CRI2_7_J11_SP6	-0.644	-0.126	-1.041	-0.971	0.76	0.776	-0.011	-0.519	-0.031	-2.702	-1.877	-0.004	-0.753	0.041	-0.408	0.593	0.221	-0.108	0.051	1.779	1.805	-0.757	-0.14	1.3
BE641261	68417.m03463 expressed protein contains Pfam profile PF04398: Protein of unknown function, DUF538	CRI2_2_M04_SP6	-0.829	-0.31	-1.927	-0.34	0.296	0.233	-0.475	-0.747	-0.222	-2.511	-2.213	-0.837	-1	-0.967	-0.241	0.849	-0.163	-0.316	0.385	2.83	2.806	-0.054	0.48	0.634
BE643258	68417.m02279 pentatricopeptide (PPR) repeat-containing protein contains Pfam profile PF01535: PPR repeat	CRI2_8_F07_SP6	-0.677	-0.291	-1.012	-1.489	0.416	0.155	-0.062	-0.453	-0.107	-1.621	-1.732	-1.532	-1.242	-0.471	0.094	0.559	NaN	-0.475	0.222	0.703	1.086	-0.054	0.533	1.121
BE640930	68418.m05969 DC1 domain-containing protein contains Pfam profile PF03107: DC1 domain	CRI2_1_M16_SP6	-0.438	0.269	-0.263	-0.704	0.575	0.361	0.037	-0.004	-0.124	NaN	0.918	-0.091	-0.337	-0.069	-1.935	-0.088	-0.036	0.015	0.079	0.85	0.48	-0.404	-0.183	0.187
BE642948	68417.m00086 tetrahydrofolate dehydrogenase/cyclohydrolase, putative similar to SP|P07245 C-1-tetrahydrofolate synthase, cytoplasmic (C1-THF synthase) [Includes: Methylenetetrahydrofolate dehydrogenase (EC 1.5.1.5); Methenyltetrahydrofolate cyclohydrolase	CRI2_7_H10_SP6	0.489	0.285	1.258	-0.748	0.478	0.959	0.576	0.832	-0.101	NaN	1.265	0.236	0.702	-0.242	0.748	-0.608	0.105	-0.599	-1.845	-0.931	-1.779	NaN	NaN	-0.473
BQ087132	68417.m03245 protease inhibitor/seed storage/lipid transfer protein (LTP) family protein similar to hydroxyproline-rich glycoprotein DZ-HRGP from Volvox carteri f. nagariensis GP|6523547; contains Pfam profile PF00234 Protease inhibitor/seed storage/LTP f	CRI2_10_C11_SP6	0.625	0.25	0.502	-0.951	-0.857	0.703	0.209	-0.376	-0.144	-0.102	-0.29	0.609	NaN	NaN	-0.717	NaN	0.23	-0.036	-1.682	-1.365	-1.756	-0.873	NaN	0.453
BE641111	68414.m03340 60S ribosomal protein L17 (RPL17A) similar to GB:P51413 from [Arabidopsis thaliana]; similar to ESTs gb|L33542 and gb|AA660016	CRI2_2_E22_SP6	0.466	-0.906	1.949	0.302	0.204	0.52	0.17	0.686	-0.244	0.416	1.206	0.147	-0.147	1.579	-1.022	0.421	0.417	0.028	-0.67	-0.91	-1.482	-0.402	-0.597	0.059
BE643492	68418.m02562 strictosidine synthase family protein similar to SP|P15324 Strictosidine synthase precursor (EC 4.3.3.2) {Rauvolfia mannii}; contains Pfam profile PF03088: Strictosidine synthase	CRI2_8_P10_SP6	-0.853	0.352	-0.45	-1.585	-0.021	0.582	-0.137	-0.255	-0.108	NaN	-0.959	-0.123	0.623	-0.662	0.662	-0.434	-0.353	-0.85	-0.082	1.275	1.126	NaN	0.409	0.286
BQ086923	68418.m07433 lipid transfer protein 3 (LTP3) identical to lipid transfer protein 3 from Arabidopsis thaliana [gi:8571921]; contains Pfam protease inhibitor/seed storage/LTP family domain PF00234	CRI2_10_A08_SP6	0.352	-0.328	1.411	0.591	0.399	0.276	NaN	0.933	0.155	NaN	1.52	0.055	NaN	0.296	-0.863	NaN	-0.233	-0.419	-0.12	-0.483	-0.513	-0.09	-0.583	-0.295
BE642855	68418.m04430 amino acid permease family protein similar to SP|Q09143 High-affinity cationic amino acid transporter-1 (CAT-1) {Mus musculus}; contains Pfam profile PF00324: Amino acid permease	CRI2_7_D04_SP6	0.306	0.157	-0.071	-1.256	0.936	NaN	0.709	0.461	0.208	NaN	NaN	-0.456	0.538	0.206	1.059	0.328	0.279	0.149	-0.945	NaN	-2.635	NaN	NaN	-0.174
BE642044	68416.m00693 short-chain dehydrogenase/reductase (SDR) family protein contains INTERPRO family IPR002198 short-chain dehydrogenase/reductase (SDR) superfamily	CRI2_4_P19_SP6	-0.027	-0.678	1.371	-0.88	0.522	0.661	-0.313	-0.244	-0.375	-1.234	-0.188	-0.081	0.396	NaN	NaN	NaN	-0.453	-0.424	-1.367	-0.407	-0.991	0.041	-0.594	-0.998
BQ087478	68415.m02643 oxidoreductase, 2OG-Fe(II) oxygenase family protein contains Pfam profile PF03171: oxidoreductase, 2OG-Fe(II) oxygenase family	CRI2_10_P15_SP6	0.962	0.533	1.713	1.021	0.213	0.524	0.763	1.1	0.266	-0.336	1.136	0.068	-0.317	-0.324	-0.643	-1.615	-0.226	-0.03	-1.144	-1.085	NaN	-0.235	NaN	-0.415
BE641972	68417.m04657 RNA recognition motif (RRM)-containing protein RNA-binding protein LAH1, Saccharomyces cerevisiae, PIR2:B48600; contains InterPro entry IPR000504: RNA-binding region RNP-1 (RNA recognition motif) (RRM)	CRI2_4_M09_SP6	-1.202	-0.564	-0.852	0.083	0.399	-0.365	-0.405	-0.956	-0.11	-1.613	-1.612	-0.057	-2.088	0.1	-1.497	-0.199	-0.766	-0.578	0.187	1.497	1.72	1.729	0.632	1.391
BE643231	68418.m07297 26S proteasome AAA-ATPase subunit (RPT3) identical to 26S proteasome AAA-ATPase subunit RPT3 GI:6652882 from [Arabidopsis thaliana]	CRI2_8_D15_SP6	0.747	0.369	1.287	0.473	0.704	1.031	0.796	0.975	0.169	-0.634	1.112	-0.149	1.372	0.208	0.108	NaN	-0.581	-0.072	-0.655	-1.526	-2.055	-0.455	NaN	-0.365
BQ087480	68414.m04494 protease inhibitor/seed storage/lipid transfer protein (LTP) family protein low similarity to glucoamylase S1/S2 [Precursor] from Saccharomyces cerevisiae [SP|P08640], proteophosphoglycan from Leishmania major [GI:5420387]; contains Pfam prot	CRI2_10_P19_SP6	-0.411	-0.007	-0.501	1.727	0.639	-0.166	-1.636	-1.266	-0.464	-1.305	NaN	0.643	-1.423	-1.485	-0.678	-1.753	-0.585	-0.615	-1.357	-0.254	-0.288	NaN	-0.369	-0.705
BQ087263	68418.m02617 60S ribosomal protein L10A (RPL10aC)	CRI2_10_J18_SP6	-0.058	0.481	0.687	-0.277	0.707	0.574	NaN	-0.377	-0.59	2.148	0.951	2.074	NaN	NaN	NaN	-0.753	0.399	0.37	-1.899	-0.749	-1.618	-0.779	-1.261	NaN
BE643328	68414.m02888 10 kDa chaperonin, putative similar to 10 kDa chaperonin SP:P34893 from [Arabidopsis thaliana]	CRI2_8_I10_SP6	-1.356	0.332	-2.118	-2.623	0.044	0.025	-0.231	-0.492	-0.121	NaN	-2.791	0.131	-0.326	-0.436	-0.368	-1.327	-0.561	-0.519	0.532	4.359	2.785	1.265	0.581	1.286
BE640724	68416.m06473 zinc finger (C2H2 type) family protein contains Pfam domain, PF00096: Zinc finger, C2H2 type	CRI2_1_E06_SP6	-0.247	-0.282	0.101	0.885	0.277	0.754	0.127	0.074	0.064	0.713	0.639	0.327	-0.199	NaN	-0.825	0.901	-0.036	-0.031	-0.264	NaN	-1.746	-0.438	-0.3	0.075
BE642219	68416.m06400 40S ribosomal protein S2 (RPS2D) 40S ribosomal protein S2 - Arabidopsis thaliana, SWISSPROT:RS2_ARATH	CRI2_5_H11_SP6	0.666	0.26	1.824	1.268	0.656	0.267	0.513	0.694	-0.041	-0.078	0.503	0.377	0.06	-0.411	0.301	-0.698	-0.24	-0.478	-0.292	-0.619	-0.522	-0.089	0.078	-0.697
BE642208	68416.m05982 plant uncoupling mitochondrial protein (PUMP) identical to plant uncoupling mitochondrial protein [Arabidopsis thaliana] GI:3115108	CRI2_5_G24_SP6	0.343	0.113	1.644	-0.801	0.655	1.121	0.308	0.689	0.117	NaN	0.972	-0.612	0.706	0.238	0.692	0.095	0.197	0.555	-0.975	-2.228	NaN	-0.992	-0.779	0.268
BE641273	68418.m07440 actin 4 (ACT4) identical to SP|P53494 Actin 4 {Arabidopsis thaliana}	CRI2_2_M16_SP6	-1.082	0.287	-1.234	-2.74	0.237	0.151	-0.198	-0.415	0.007	NaN	-1.067	-1.972	-0.043	-0.785	-0.328	0.857	-0.406	-0.443	0.456	NaN	3.565	0.761	0.936	1.106
BE642822	68414.m04093 60S ribosomal protein L9 (RPL90A/C) similar to RIBOSOMAL PROTEIN L9 GB:P49209 from [Arabidopsis thaliana]	CRI2_7_B18_SP6	-1.24	0.139	-2.224	-3.018	0.096	-0.458	-0.214	-0.472	-0.09	-4.422	-4.932	-1.679	-1.457	0.26	-0.79	-0.527	-0.962	-1.759	0.366	4.483	4.848	1.204	1.353	1.144
BE642092	68414.m06119 expressed protein	CRI2_5_C01_SP6	-0.082	0.53	0.022	-0.778	0.16	0.646	0.099	0.414	0.076	-1.42	-0.323	-0.374	0.718	-0.742	0.695	0.672	-0.051	-0.18	-0.078	1.414	0.652	0.286	0.41	0.746
BE643457	68416.m06728 chloroplast chaperonin 10, putative similar to chloroplast chaperonin 10 GI:14041813 from [Arabidopsis thaliana]	CRI2_8_N22_SP6	-0.4	-0.87	0.052	0.843	-0.2	-0.38	-0.581	-0.576	-0.217	-1.012	-0.167	-0.376	NaN	0.008	-1.081	0.131	-0.547	-0.666	-0.324	0.121	0.495	-0.207	-0.102	-0.031
BE642888	68414.m06438 elongation factor 2, putative / EF-2, putative similar to ELONGATION FACTOR 2 GB:O14460 from [Schizosaccharomyces pombe]	CRI2_7_E17_SP6	0.297	-0.642	0.758	0.64	0.187	0.179	0.087	0.076	-0.217	-0.252	0.007	-0.385	-0.195	0.122	-1.215	-1.105	-0.226	NaN	-0.578	-0.246	-0.058	0.279	-0.405	NaN
BQ086952	68414.m00665 acyl-CoA oxidase (ACX3) identical to acyl-CoA oxidase ACX3 [Arabidopsis thaliana] GI:8163758, GI:8515709	CRI2_10_E16_SP6	0.625	-0.062	0.723	-0.664	0.538	1.225	-0.15	0.722	0.135	NaN	1.135	-0.55	-1.156	-0.573	-2.473	-1.069	0.628	0.614	0.143	-1.747	-0.719	-0.624	-0.843	0.448
BE641802	68414.m08317 expressed protein similar to Pi starvation-induced protein GB:BAA06151 from [Nicotiana tabacum]	CRI2_4_E20_SP6	-0.647	-0.117	-1.007	0.781	0.231	-0.146	-0.237	-0.429	-0.206	-0.479	-0.387	-0.057	-0.662	-0.275	0.231	0.99	-0.136	-0.442	-0.129	0.271	0.201	0.052	-0.211	NaN
BE643391	68418.m01644 transducin family protein / WD-40 repeat family protein contains 4 WD-40 repeats (PF00400); similar to unknown protein (ref|NP_057085.1)	CRI2_8_L02_SP6	-0.604	0.57	-0.714	-1.575	0.55	0.995	0.022	-0.196	-0.079	NaN	-1.67	-0.288	0.605	-0.641	0.946	-0.268	0.016	-0.524	0.243	2.7	2.299	0.023	0.53	0.597
BQ086961	68418.m00183 heat shock cognate 70 kDa protein 1 (HSC70-1) (HSP70-1) identical to SP|P22953 Heat shock cognate 70 kDa protein 1 (Hsc70.1) {Arabidopsis thaliana}	CRI2_10_G10_SP6	0.418	0.508	0.89	-1.275	-0.619	NaN	0.164	0.093	0.036	1.168	0.833	0.988	-0.761	-0.764	-0.24	-0.297	NaN	0.096	-1.007	-1.377	-1.844	-1.187	-0.787	0.052
BE643306	68416.m01142 60S ribosomal protein L4/L1 (RPL4A) strong similarity to 60S ribosomal protein L1 GB:P49691	CRI2_8_H10_SP6	-0.215	-0.358	0.726	-0.765	0.594	0.587	-0.1	0.014	-0.172	NaN	0.512	0.184	0.286	-0.87	0.266	-1.067	-0.136	-0.488	-0.66	NaN	0.073	0.063	NaN	-0.24
BE642812	68415.m04940 Em-like protein GEA6 (EM6) identical toSP|Q02973 Em-like protein GEA6 {Arabidopsis thaliana}; contains Pfam profile PF00477: Small hydrophilic plant seed protein	CRI2_7_B07_SP6	0.042	0.465	0.396	-1.033	0.596	0.815	-0.273	-0.379	-0.022	1.899	2.208	1.603	-0.056	0.707	0.689	1.215	1.7	1.232	0.306	-2.195	-2.646	-1.158	-1.372	0.131
BE641793	68415.m04737 transcription factor S-II (TFIIS) domain-containing protein similar to SP|P49373 Transcription elongation factor S-II (TFIIS) {Schizosaccharomyces pombe}; contains Pfam profile PF01096: Transcription factor S-II (TFIIS)	CRI2_4_E10_SP6	0.536	0.679	1.065	0.451	0.653	0.169	0.208	0.417	-0.15	1	0.049	1.288	0.813	0.337	-0.07	0.591	-0.235	-0.275	-0.41	-0.153	-0.139	-0.008	-0.338	NaN
BE641894	68417.m00813 polyubiquitin (UBQ10) (SEN3) senescence-associated protein; identical to GI:870791	CRI2_4_I21_SP6	-0.861	-0.721	-0.117	0.677	0.283	0.465	-0.547	-0.173	-0.114	0.38	0.625	-0.222	-0.693	0.5	0.172	1.626	0.244	-0.086	-0.131	-0.121	-0.276	-0.363	-0.198	-0.012
BQ087110	68417.m03473 shepherd protein (SHD) / clavata formation protein, putative nearly identical to SHEPHERD [Arabidopsis thaliana] GI:19570872; contains Pfam profiles PF02518: ATPase, histidine kinase-, DNA gyrase B-, and HSP90-like domain protein, PF00183: Hs	CRI2_9_O22_SP6	0.271	0.09	1.391	-0.123	0.655	NaN	0.39	0.865	-0.119	-0.117	1.139	-0.03	NaN	NaN	0.62	-0.001	0.123	0.241	-1.649	-1.078	-2.933	-0.601	-0.153	-0.435
BE642405	68418.m06224 cysteine proteinase, putative similar to cysteine endopeptidase precursor CysEP GI:2944446 from [Ricinus communis]	CRI2_5_P09_SP6	-0.788	0.073	-1.114	-0.536	-0.561	-0.16	-0.199	-0.31	-0.05	NaN	-2.503	-1.704	0.606	-1.011	0.737	0.016	-0.84	NaN	0.381	2.844	2.434	3.148	1.311	0.865
BE641984	68414.m06033 malate dehydrogenase [NAD], mitochondrial identical to mitochondrial NAD-dependent malate dehydrogenase GI:3929649 SP|Q9ZP06 from [Arabidopsis thaliana]; contains InterPro entry IPR001236: Lactate/malate dehydrogenase	CRI2_4_M22_SP6	-0.828	-0.805	0.041	0.927	0.29	-0.066	-0.421	-0.263	-0.076	0.347	0.577	0.22	-0.319	-0.159	-2.111	0.874	-0.084	-0.187	0.019	0.142	0.283	-0.144	-0.233	0.134
BE642509	68418.m05794 RNA helicase, putative similar to type 1 RNA helicase pNORF1 [Homo sapiens] GI:1885356	CRI2_6_E01_SP6	0.656	-0.574	2.019	0.534	0.418	0.555	0.877	1.3	0	0.485	1.188	0.173	-0.505	0.345	-1.801	0.008	0.088	0.183	-1.496	-1.186	-2.026	-0.09	-0.467	NaN
BE640731	68416.m00505 ankyrin repeat family protein contains Pfam profile: PF00023 ankyrin repeat	CRI2_1_E14_SP6	-0.646	-0.08	-0.747	0.583	0.261	0.378	-0.001	-0.209	-0.08	-1.229	-1.524	-0.531	NaN	NaN	-2.622	-1.397	-0.12	-0.204	0.242	0.955	1.602	-0.153	0.418	0.709
BQ087117	68417.m03558 expressed protein	CRI2_10_A07_SP6	0.772	0.056	1.691	0.82	0.427	-0.203	0.459	0.377	0.522	NaN	0.97	0.295	NaN	1.731	0.105	1.498	-0.427	-0.419	-0.503	-0.691	-1.41	-0.188	-0.195	-0.218
BE642257	68416.m01143 L-ascorbate peroxidase 1b (APX1b) identical to ascorbate peroxidase [Arabidopsis thaliana] gi|555576|emb|CAA56340;	CRI2_5_I12_SP6	-0.823	-1.025	-0.195	0.727	-0.036	-0.109	-0.284	-0.254	-0.037	0.931	0.561	0.183	-0.848	1.027	-1.041	0.455	-0.464	-0.572	-0.237	-0.046	-0.219	-0.03	-0.171	-0.302
BQ086967	68414.m05192 ABA-responsive element-binding protein 1 (AREB1) identical to ABA-responsive element binding protein 1 (AREB1) [Arabidopsis thaliana] GI:9967417	CRI2_10_G22_SP6	0.468	0.194	0.785	-0.243	0.042	0.927	0.359	0.613	-0.224	-0.005	0.823	-0.539	NaN	NaN	-0.218	-0.528	0.26	0.15	-1.704	-1.058	-2.826	NaN	-0.625	0.178
BE641487	68416.m01368 60S acidic ribosomal protein P0 (RPP0C) similar to 60S acidic ribosomal protein P0 GI:2088654 [Arabidopsis thaliana]	CRI2_3_G16_SP6	-0.72	-0.003	-1.187	-0.994	0.68	0.818	-0.15	-0.297	0.023	NaN	-0.626	-1.178	0.607	-0.305	0.544	0.113	-0.891	-0.122	0.1	1.63	2.044	-0.143	0.99	0.673
BE642647	68414.m05696 expressed protein similar to liver stage antigen-1 (GI:510184) [Plasmodium falciparum]; similar to Myosin II heavy chain, non muscle (Swiss-Prot:P08799) [Dictyostelium discoideum]; similar to liver stage antigen (GI:9916) [Plasmodium falcipar	CRI2_6_J24_SP6	-0.755	-0.068	-0.545	-2.269	0.98	1.077	-0.15	-0.34	-0.071	NaN	0.057	-1.49	0.833	-0.614	0.18	0.681	-0.179	-0.021	-0.532	1.122	1.321	-0.721	-0.267	0.757
BE642491	68417.m05076 expressed protein	CRI2_6_D05_SP6	-0.321	-0.194	0.247	-1.167	-0.202	NaN	-0.413	-0.195	0.069	NaN	0.07	-0.283	0.463	NaN	0.356	-0.983	-0.857	-0.578	0	-0.193	-0.031	0.706	NaN	-1.535
BE642537	68417.m00744 polyubiquitin (UBQ11) identical to GI:304117	CRI2_6_F05_SP6	-0.856	-1.011	-0.817	0.254	0.516	0.308	-0.566	-0.522	-0.117	-0.463	0.168	-0.744	-0.832	-0.264	0.139	0.637	0	0.057	-0.317	0.165	-0.291	-0.108	-0.166	-0.339
BE642107	68415.m03755 DEIH-box RNA/DNA helicase, putative similar to DEIH-box RNA/DNA helicase [Arabidopsis thaliana] GI:5881579; contains Pfam profiles PF04408: Helicase associated domain (HA2), PF00271: Helicase conserved C-terminal domain	CRI2_5_C16_SP6	0.722	0.136	1.448	1.334	0.364	0.284	0.601	1.162	0.176	NaN	0.655	0.024	1.319	NaN	NaN	NaN	-1.135	-0.556	-0.834	-1.857	NaN	-0.289	0.526	-0.48
BE641251	68418.m07887 phosphoglycerate/bisphosphoglycerate mutase family protein contains Pfam profile PF00300: phosphoglycerate mutase family	CRI2_2_L15_SP6	-0.443	0.462	-1.403	-0.792	0.413	0.613	-0.051	-0.168	-0.048	-2.322	-2.072	-1.541	0.534	-0.455	0.78	-0.348	-0.415	-0.389	0.318	0.821	2.151	-0.136	0.783	0.95
BE642116	68416.m05982 plant uncoupling mitochondrial protein (PUMP) identical to plant uncoupling mitochondrial protein [Arabidopsis thaliana] GI:3115108	CRI2_5_D02_SP6	1.131	-0.019	2.043	-0.541	0.554	0.911	0.741	0.881	-0.13	0.456	1.268	0.169	1.47	0.162	0.684	NaN	0.355	-0.06	-1.683	NaN	-2.361	-0.402	-0.654	-0.361
BE642369	68417.m00813 polyubiquitin (UBQ10) (SEN3) senescence-associated protein; identical to GI:870791	CRI2_5_N20_SP6	-0.734	-0.45	-0.646	1.204	0.429	-0.104	-0.757	-0.637	-0.232	-0.092	0.198	-0.05	-0.645	0.035	0.142	1.183	-0.287	-0.402	-0.293	0.021	-0.09	-0.183	-0.011	-0.19
BE641442	68414.m01235 F-box family protein ; similar to SKP1 interacting partner 2 (SKIP2) TIGR_Ath1:At5g67250	CRI2_3_E17_SP6	0.172	-0.095	1.03	1.216	0.38	0.166	0.199	0.56	-0.184	1.133	NaN	1.25	1.112	0.712	NaN	NaN	-0.46	-0.203	-0.95	-0.936	-0.563	0.644	-0.335	NaN
BE642075	68414.m08534 MATE efflux family protein similar to ripening regulated protein DDTFR18 [Lycopersicon esculentum] GI:12231296; contains Pfam profile: PF01554 uncharacterized membrane protein family	CRI2_5_B06_SP6	-0.026	-0.244	-0.364	0.868	0.38	-0.077	-0.188	-0.206	-0.157	-0.08	0.233	0.076	NaN	NaN	NaN	NaN	-0.299	-0.375	-1.149	-0.43	-0.557	0.196	NaN	-0.082
BE642425	68416.m06325 UBP1 interacting protein 2a (UBA2a) identical to UBP1 interacting protein 2a [Arabidopsis thaliana] GI:19682816; contains InterPro entry IPR000504: RNA-binding region RNP-1 (RNA recognition motif) (RRM)	CRI2_6_A07_SP6	-0.133	-0.504	0.788	1.488	0.215	-0.397	0.192	0.196	0.144	NaN	0.06	-0.257	NaN	0.186	NaN	0.714	-0.561	-0.872	-0.373	-0.451	0.022	-0.067	0.183	-0.049
BE641854	68415.m02151 protein kinase family protein contains Pfam PF00069: Protein kinase domain	CRI2_4_H02_SP6	0.82	0.345	2.013	-0.36	0.264	1.191	0.965	1.208	-0.002	1.287	1.148	0.771	1.332	0.453	0.757	NaN	-0.085	-0.47	-1.661	-1.815	NaN	-0.287	NaN	-0.355
BQ087222	68417.m01790 nucleoside diphosphate kinase 3, mitochondrial (NDK3) identical to Nucleoside diphosphate kinase III, mitochondrial precursor (NDK III) (NDP kinase III) (NDPK III) (SP:O49203) [Arabidopsis thaliana]; contains Pfam PF00334 : Nucleoside diphosp	CRI2_10_D06_SP6	0.713	0.865	0.76	-1.084	0.738	1.122	0.483	0.501	0.077	0.429	1.544	-0.65	-0.965	NaN	0.272	-1.84	0.308	0.66	0.521	-1.728	-0.79	-0.623	-0.827	-0.181
BE642258	68417.m00418 rac GTPase activating protein, putative similar to rac GTPase activating protein 3 [Lotus japonicus] GI:3695063; contains Pfam profile PF00620: RhoGAP domain	CRI2_5_I13_SP6	0.009	-0.456	-0.553	0.701	0.003	-0.182	-0.099	0.36	-0.151	0.835	0.567	0.564	NaN	NaN	0.285	NaN	-0.358	-0.509	-0.175	NaN	-0.654	-0.244	-0.109	-0.169
BE640765	68418.m05796 ATP synthase delta' chain, mitochondrial identical to SP|Q96252 ATP synthase delta' chain, mitochondrial precursor (EC 3.6.3.14) {Arabidopsis thaliana}; contains Pfam profile PF02823: ATP synthase, Delta/Epsilon chain, beta-sandwich domain	CRI2_1_G05_SP6	0.511	0.101	0.274	-0.019	0.785	0.555	0.2	0.306	-0.119	-0.608	0.625	-0.717	-0.652	-0.126	0.668	-0.033	0.323	0.393	-1.252	-0.126	-1.594	-0.761	-0.504	0.138
BE641940	68418.m03013 phosphate translocator-related low siimilarity to phosphoenolpyruvate/phosphate translocator precursor [Mesembryanthemum crystallinum] GI:9295275, SP|P52178 Triose phosphate/phosphate translocator, non-green plastid, chloroplast precursor (CT	CRI2_4_K24_SP6	-0.565	0.317	-0.755	-0.811	0.607	0.558	0.016	-0.031	-0.011	NaN	-0.603	-1.099	1.014	0.066	0.613	0.002	-0.178	-0.136	0.013	0.937	0.757	-0.219	1.116	0.567
BE643115	68414.m09182 pathogenesis-related family protein contains similarity to pathogen-related protein (GI:499073) (Swiss-Prot:P16273) [Hordeum vulgare]	CRI2_7_P04_SP6	-0.599	0.48	-1.509	-1.78	-0.092	0.353	-0.107	-0.158	0.008	NaN	-1.949	-1.533	0.323	-0.269	0.723	-0.533	-0.236	-0.415	0.074	2.957	2.715	0.453	0.841	0.347
BE643353	68414.m00329 coproporphyrinogen III oxidase, putative / coproporphyrinogenase, putative / coprogen oxidase, putative similar to coproporphyrinogen III oxidase, chloroplast [precursor] from Glycine max [SP|P35055], Nicotiana tabacum [SP|Q42946], Hordeum vu	CRI2_8_J12_SP6	-0.638	0.055	-1.062	-0.616	0.44	0.368	-0.151	-0.202	-0.097	-1.859	-1.715	-0.55	-0.635	0.285	-0.058	0.484	-0.252	-0.325	0.018	1.155	1.273	-0.163	0.849	0.739
BE641132	68415.m05031 hypothetical protein	CRI2_2_F23_SP6	-0.707	-0.046	-0.944	-0.958	0.37	NaN	-0.233	-0.296	-0.133	NaN	-1.425	-1.273	-0.853	-0.544	-0.21	0.76	-0.193	-0.307	-0.134	0.204	1.051	-0.199	-0.005	0.953
BE641028	68418.m03102 hydroxyproline-rich glycoprotein family protein contains proline-rich extensin domains, INTERPRO:IPR002965; similar to root nodule extensin [Pisum sativum] gi|15021750|gb|AAK77902; Common family members: At5g19800, At5g57070, At1g72790 [Arabi	CRI2_2_B06_SP6	-1.659	-0.875	-2.385	-3.548	0.282	-0.108	-0.696	-1.301	-0.396	-4.788	-4.723	-4.541	-1.398	-1.073	-0.498	0.301	-0.195	-0.355	0.126	3.471	3.421	0.83	0.795	0.997
BE642305	68414.m09094 pollen Ole e 1 allergen and extensin family protein contains Pfam domain, PF01190: Pollen proteins Ole e I family	CRI2_5_L02_SP6	-0.753	0.46	-1.011	-2.093	0.094	NaN	-0.214	-0.303	-0.141	NaN	-2.716	-0.353	1.078	0.12	1.055	0.141	-0.378	-1.072	0.114	2.427	1.961	0.548	1.004	0.997
BQ087271	68416.m00550 expressed protein	CRI2_10_L10_SP6	-0.199	0.641	0.504	-1.527	0.56	0.862	-0.078	0.412	-0.201	0.62	0.596	0.238	0.487	-0.105	0.895	0.214	0.78	0.046	-1.202	-1.685	-1.701	-0.718	-0.735	-0.231
BE642643	68415.m02010 thioredoxin reductase 2 / NADPH-dependent thioredoxin reductase 2 (NTR2) identical to SP|Q39242	CRI2_6_J20_SP6	-1.219	0.236	-2.119	-1.986	0.335	0.033	-0.258	-0.431	-0.197	-3.108	-3.764	-1.026	-0.655	-0.089	0.286	0.378	-0.377	-0.367	0.317	2.505	2.303	0.791	1.389	1.226
BE641851	68418.m07574 elongation factor 1-alpha / EF-1-alpha identical to SWISS-PROT:P13905 elongation factor 1-alpha (EF-1-alpha) [Arabidopsis thaliana]	CRI2_4_G23_SP6	-0.019	-0.331	-0.016	-1.702	0.424	NaN	0.179	-0.352	0.088	-1.796	-1.828	-2.448	0.519	-0.037	0.673	-0.116	-0.232	-0.435	0.966	0.283	3.294	-0.513	0.202	0.765
BE640915	68417.m01822 phosphatase-related low similarity to protein phosphatase T [Saccharomyces cerevisiae] GI:897806; contains Pfam profiles PF00515: TPR Domain, PF05002: SGS domain, PF04969: CS domain	CRI2_1_L17_SP6	-0.854	0.738	-2.002	-2.269	-0.812	-0.097	-0.079	-0.292	-0.016	NaN	NaN	-0.802	0.062	-0.11	0.417	-2.023	-0.407	-0.738	0.717	3.237	2.704	2.703	1.273	0.48
BQ087123	68417.m00813 polyubiquitin (UBQ10) (SEN3) senescence-associated protein; identical to GI:870791	CRI2_10_A19_SP6	0.434	-0.19	0.76	0.651	0.835	0.125	0.239	0.518	-0.159	0.426	0.875	0.821	-1.169	0.628	-0.323	1.023	-0.067	-0.245	-0.357	-0.45	-0.666	-0.301	-0.379	0.056
BE641712	68414.m03835 ubiquitin family protein contains INTERPRO:IPR000626 ubiquitin domain	CRI2_4_A19_SP6	-1.076	0.161	-1.812	-2.277	-0.253	-0.199	-0.257	-0.426	-0.165	-4.006	-3.034	-0.605	-0.763	-0.067	-0.747	0.082	-0.544	NaN	0.566	3.811	3.46	1.344	1.275	1.107
BE642145	68417.m04445 myosin heavy chain-related contains weak similarity to Myosin heavy chain, nonmuscle type A (Cellular myosin heavy chain, type A) (Nonmuscle myosin heavy chain-A) (NMMHC-A) (Swiss-Prot:P35579) [Homo sapiens]	CRI2_5_E08_SP6	0.468	-0.362	1.107	0.625	0.375	0.438	0.084	0.914	0.206	NaN	1.259	0.063	0.075	0.575	-0.41	1.087	-0.077	-0.276	-0.331	-1.254	-1.491	-0.315	-0.602	-0.321
BE642133	68414.m05797 RNA-binding protein, putative similar to RNA-binding protein 8 (Ribonucleoprotein RBM8) SP:Q9Y5S9 from [Homo sapiens], RNA-binding protein Y14 [Xenopus laevis] GI:11034807; contains InterPro entry IPR000504: RNA-binding region RNP-1 (RNA reco	CRI2_5_D19_SP6	0.288	0.274	1.454	2.214	0.562	NaN	NaN	0.504	0.18	NaN	0.096	0.223	1.228	-0.095	0.789	NaN	-0.251	-0.334	-0.541	-0.335	-0.819	-0.224	NaN	-0.644
BE642115	68415.m02309 profilin 1 (PRO1) (PFN1) (PRF1) / allergen Ara t 8 identical to profilin 1 (Allergen Ara t 8) SP:Q42449 GI:1353770 from [Arabidopsis thaliana]	CRI2_5_D01_SP6	1.064	-0.742	1.857	-0.898	-0.237	0.832	0.614	1.044	0.165	NaN	1.321	-0.085	0.727	-0.263	1.125	-0.836	0.509	-0.3	-1.994	-1.745	-2.716	0.024	-0.476	-0.128
BE641212	68417.m01476 phosphotyrosyl phosphatase activator (PTPA) family protein similar to Protein phosphatase 2A, regulatory subunit B' (PP2A, subunit B', PR53 isoform) (Phosphotyrosyl phosphatase activator) (PTPA) (Swiss-Prot:Q28717) [Oryctolagus cuniculus]	CRI2_2_J18_SP6	-0.699	0.529	-1.523	-1.522	0.015	-1.064	-0.105	-0.214	-0.093	-1.789	NaN	-0.246	-0.535	-0.609	0.503	0.186	-0.807	-0.73	0.205	1.292	3.043	NaN	0.953	1.277
BE643417	68416.m05792 ubiquitin extension protein 1 (UBQ1) / 60S ribosomal protein L40 (RPL40B) identical to GI:166929, GI:166930	CRI2_8_M04_SP6	-0.868	-0.528	-1.284	-0.432	0.098	-0.17	-0.183	-0.605	-0.091	-2.301	-1.708	-0.455	-1.053	0.59	-0.199	0.992	-0.357	NaN	0.208	3.033	2.514	-0.018	NaN	0.636
BE643146	68417.m00722 callose synthase, putative / 1,3-beta-glucan synthase, putative similar to callose synthase 1 catalytic subunit GI:13649388 from [Arabidopsis thaliana]	CRI2_8_A13_SP6	-1.008	-0.087	-1.105	-0.876	-0.072	-0.266	-0.202	-0.339	-0.208	-2.197	-2.393	-1.158	-0.537	-0.57	-0.229	0.959	-0.195	-0.378	0.228	1.908	2.466	0.087	0.866	0.707
BE642127	68417.m02357 serine/threonine protein phosphatase 2A (PP2A) regulatory subunit B' (B'gamma) identical to B' regulatory subunit of PP2A [Arabidopsis thaliana] GI:2160694; similar to SWISS-PROT:Q28653 serine/threonine protein phosphatase 2A, 56 kDa regulato	CRI2_5_D13_SP6	-0.015	0.409	-0.513	-1.091	0.492	0.981	0.097	0.161	0.006	NaN	-0.936	-0.641	0.279	0.092	0.856	-0.717	-0.124	-0.121	-0.61	0.513	1.137	-0.232	-0.39	0.023
BQ087181	68417.m03473 shepherd protein (SHD) / clavata formation protein, putative nearly identical to SHEPHERD [Arabidopsis thaliana] GI:19570872; contains Pfam profiles PF02518: ATPase, histidine kinase-, DNA gyrase B-, and HSP90-like domain protein, PF00183: Hs	CRI2_10_K15_SP6	-0.341	-0.29	-0.331	-0.63	0.783	0.499	-0.562	-0.281	0.077	0.369	0.327	0.086	-0.693	NaN	-0.749	-1.079	NaN	-0.515	0.033	-1.594	-2.631	NaN	NaN	0.69
BE643344	68417.m00744 polyubiquitin (UBQ11) identical to GI:304117	CRI2_8_J03_SP6	-1.041	-0.539	-1.399	-0.602	0.695	-0.235	-0.42	-0.732	-0.149	-2.966	-2.705	-1.396	-0.536	-0.192	0.196	0.738	-0.178	-0.397	0.119	2.055	2.645	0.102	0.42	0.991
BQ086926	68417.m04612 phosphate translocator-related low similarity to phosphoenolpyruvate/phosphate translocator precursor [Mesembryanthemum crystallinum] GI:9295275, SP|P52178 Triose phosphate/phosphate translocator, non-green plastid, chloroplast precursor (CTP	CRI2_10_A14_SP6	0.839	-0.131	1.845	1.28	0.347	-0.099	0.627	0.529	0.167	0.638	0.678	0.617	NaN	NaN	NaN	NaN	-0.1	-0.327	-0.068	-0.577	-0.849	-0.209	0.129	0.453
BE642043	68415.m05305 protodermal factor 1 (PDF1) identical to protodermal factor 1 [Arabidopsis thaliana] gi|4929130|gb|AAD33869	CRI2_4_P18_SP6	-1.527	-2.867	-0.606	-1.961	0.161	0.185	-1.905	-1.956	-1.117	-2.469	-0.765	-1.326	-0.195	-1.278	-1.014	-2.511	-0.409	-0.841	1.185	3.259	3.43	1.082	1.635	0.746
BE642508	68416.m02238 late embryogenesis abundant domain-containing protein / LEA domain-containing protein low similarity to PIR|S04045|S04045 embryonic abundant protein D-29 [Gossypium hirsutum]; contains Pfam profile PF02987: Late embryogenesis abundant protein	CRI2_6_D24_SP6	0.419	-0.237	1.496	0.395	-0.078	1.019	0.074	0.849	0.211	NaN	NaN	-0.575	1.336	0.667	1.478	-0.106	0.208	0.241	-1.015	-1.803	NaN	-0.474	-0.766	-0.511
BE640921	68417.m04020 expressed protein	CRI2_1_M03_SP6	-0.571	0.11	-0.776	0.236	0.595	0.324	-0.043	-0.23	0.023	-2.508	-1.163	0.539	-0.497	0.022	-0.335	-0.467	-0.163	-0.259	0.314	2.372	1.711	-0.222	0.277	0.919
BE642514	68418.m07574 elongation factor 1-alpha / EF-1-alpha identical to SWISS-PROT:P13905 elongation factor 1-alpha (EF-1-alpha) [Arabidopsis thaliana]	CRI2_6_E06_SP6	-1.351	-1.221	-1.224	-1.181	0.18	0.536	-0.563	-1.065	-0.338	-3.237	-3.361	-3.136	-1.21	-0.818	-0.462	0.812	-0.762	-0.361	0.094	2.2	3.091	0.324	0.775	1.065
BE642346	68416.m01987 zinc finger (Ran-binding) family protein contains Pfam domain, PF00641: Zn-finger in Ran binding protein and others	CRI2_5_M20_SP6	-0.741	-0.226	-0.825	0.689	-0.211	-0.411	-0.635	-0.128	0.07	-0.278	0.034	0.432	-0.272	0.95	-0.407	1.27	-0.388	-0.593	-0.1	0.95	0.769	0.018	-0.135	NaN
BE643268	68415.m04035 expressed protein	CRI2_8_F17_SP6	0.804	-0.083	1.034	0.878	-0.001	0.042	0.321	0.955	0.161	1.476	0.71	0.899	0.112	-0.09	-0.115	0.661	-0.378	-0.542	-1.559	-1.682	-1.628	0.125	0.472	NaN
BQ087497	68417.m02278 protease inhibitor/seed storage/lipid transfer protein (LTP) family protein contains Pfam protease inhibitor/seed storage/LTP family domain PF00234	CRI2_9_C07_SP6	-0.486	-0.27	-0.422	-0.797	0.809	1.109	-0.466	-0.323	0.134	-0.619	0.912	-0.584	-0.202	NaN	0.247	0.586	NaN	0.238	-0.61	-1.082	-1.878	NaN	NaN	0.352
BE642717	68414.m04977 polypyrimidine tract-binding protein, putative / heterogeneous nuclear ribonucleoprotein, putative similar to Polypyrimidine tract-binding protein 1 (PTB) (Heterogeneous nuclear ribonucleoprotein I) (hnRNP I) from {Rattus norvegicus} SP|Q0043	CRI2_6_N02_SP6	0.742	0.702	2.031	0.646	0.354	0.209	0.665	1.003	-0.11	1.283	1.172	1.109	-0.046	0.187	-0.115	-0.121	-0.082	-0.292	-1.892	-1.111	-1.646	-0.423	-0.691	NaN
BE643445	68416.m03591 expressed protein	CRI2_8_N10_SP6	-0.601	-1.03	0.3	0.863	0.286	-0.477	-0.73	-0.329	-0.531	0.021	-0.85	0.573	-1.234	-0.368	-0.727	-0.209	-1.141	-1.524	-1.113	0.07	0.099	0.395	-0.238	NaN
BE641689	68416.m03018 hydroxyethylthiazole kinase family protein contains Pfam profile: PF02110 hydroxyethylthiazole kinase family	CRI2_3_P18_SP6	0.377	0.122	1.438	-1.38	0.309	1.172	0.537	0.313	-0.03	NaN	1.12	0.442	2.466	0.7	0.492	NaN	-0.194	-0.669	-2.083	-1.159	-2.336	NaN	NaN	-0.762
BE643047	68418.m07903 hypothetical protein	CRI2_7_M02_SP6	0.417	0.325	1.307	1.423	0.328	0.122	0.034	0.624	-0.279	NaN	0.66	1.378	NaN	NaN	NaN	0.726	-0.42	-0.495	-0.895	-0.132	0.227	-0.033	-0.543	NaN
BQ087224	68415.m03226 DNAJ heat shock N-terminal domain-containing protein contains Pfam profile PF00226: DnaJ domain	CRI2_10_D10_SP6	-0.54	0.032	0.953	-1.041	0.817	NaN	-0.405	-0.179	-0.273	NaN	0.783	0.349	0.758	NaN	0.552	NaN	0.586	0.034	-1.411	-1.139	-0.35	-0.524	NaN	-0.342
BE642387	68414.m01089 double-stranded RNA-binding domain (DsRBD)-containing protein contains Pfam profile PF00035: Double-stranded RNA binding motif; supporting cDNA gi|12247456|gb|AF276440.1|AF276440	CRI2_5_O14_SP6	-0.438	-0.887	-0.105	0.227	1.047	-0.269	-0.205	-0.586	-0.33	-1	-0.51	-0.945	NaN	0.085	-0.081	-0.266	-0.721	-1.007	-0.938	-0.1	0.43	0.249	NaN	0.092
BE642964	68415.m01988 protein kinase, putative similar to protein kinase APK1A [Arabidopsis thaliana] Swiss-Prot:Q06548	CRI2_7_I04_SP6	-0.942	0.282	-1.808	-1.295	0.004	-0.006	-0.138	-0.458	-0.065	-3.59	-2.606	-0.477	-0.816	0.206	-0.772	-0.727	-0.183	-0.129	0.374	3.93	3.091	0.334	0.727	0.989
BQ087459	68418.m02187 expressed protein	CRI2_10_L03_SP6	0.179	0.602	1.17	-0.952	1.259	0.268	-0.091	-0.257	0.046	0.846	-0.279	0.582	0.264	0.042	0.733	-0.815	-0.184	-0.25	0.034	-0.973	-1.485	NaN	-0.238	-0.325
BE640772	68416.m01583 expressed protein contains Pfam domain, PF02681: Uncharacterized BCR, COG1963	CRI2_1_A13_SP6	0.082	-0.646	-0.454	0.722	0.431	-0.11	-0.543	-0.482	-0.257	0.49	0.235	0.261	-1.468	-1.229	-0.741	0.228	0.199	-0.397	0.287	0.487	0.33	-0.179	0.064	-0.054
BE643070	68414.m06644 disease resistance protein (CC-NBS-LRR class), putative domain signature CC-NBS-LRR exists, suggestive of a disease resistance protein.	CRI2_7_N16_SP6	-0.318	-0.3	-0.389	-1.216	0.466	1.051	-0.128	-0.232	0.027	NaN	0.085	-0.716	0.766	0.154	0.054	-0.073	-0.362	-0.257	-0.148	0.391	0.718	-0.513	-0.517	0.209
BE641088	68415.m01939 GCIP-interacting family protein similar to GCIP-interacting protein mp29 (GI:27372623) [Mus musculus]; similar to GCIP-interacting protein P29 (GI:11967379) [Homo sapiens]	CRI2_2_D22_SP6	0.894	0.741	2.12	-0.053	0.756	0.984	0.927	1.248	0.158	-0.845	1.666	-0.72	1.689	0.346	1.345	NaN	0.405	0.503	NaN	-1.467	NaN	-0.507	-0.583	-0.164
BE643024	68417.m05517 ubiquitin fusion degradation UFD1 family protein similar to SP|P70362 Ubiquitin fusion degradation protein 1 homolog (UB fusion protein 1) {Mus musculus}; contains Pfam profile PF03152: Ubiquitin fusion degradation protein UFD1	CRI2_7_L02_SP6	0.172	0.351	1.217	-0.808	0.44	1.033	0.457	0.9	-0.095	NaN	0.665	0.41	1.495	0.407	0.867	NaN	-0.133	-0.79	-1.617	-0.765	-2.944	0.115	NaN	-0.704
BQ087425	68417.m02317 zinc finger (DHHC type) family protein contains Pfam profile PF01529: DHHC zinc finger domain	CRI2_10_F07_SP6	0.433	-0.057	0.825	-1.054	0.192	0.852	0.081	0.415	0.108	-0.746	1.075	-0.479	NaN	NaN	NaN	NaN	0.618	0.508	-0.923	-1.382	-2.093	-1.112	NaN	0.139
BE643392	68418.m04813 60S ribosomal protein L5 (RPL5B) ribosomal protein L5, rice	CRI2_8_L03_SP6	0.51	0.454	1.03	-0.318	0.738	NaN	NaN	-0.041	0.057	NaN	0.377	0.147	0.135	-0.525	-0.252	NaN	-0.136	-0.313	-0.765	-0.677	-0.907	-0.202	-0.8	-0.579
BE643155	68416.m00814 fatty acid multifunctional protein (MFP2) identical to fatty acid multifunctional protein (AtMFP2) GB:AF123254 [gi:4337027] (Arabidopsis thaliana) (fatty acid beta-oxidation); contains Pfam profiles PF02737 (3-hydroxyacyl-CoA dehydrogenase, N	CRI2_8_A22_SP6	-1.186	-0.917	-1.14	-0.345	0.101	-0.474	-0.516	-1.032	-0.25	NaN	-2.024	-1.458	-1.476	-0.297	-0.417	1.064	-0.017	0.048	0.217	1.463	2.443	0.137	0.737	1.049
BE642944	68416.m02999 GTP-binding protein-related low similarity to SP|Q99ME9 Nucleolar GTP-binding protein 1 (Chronic renal failure gene protein) {Mus musculus}	CRI2_7_H05_SP6	0.143	0.248	-0.445	0.196	0.637	NaN	-0.002	0.113	-0.126	0.424	-0.218	-0.467	0.239	NaN	0.477	NaN	-0.389	-0.541	NaN	-1.476	-2.57	-0.012	NaN	-0.658
BQ087127	68418.m00074 expressed protein	CRI2_10_N13_SP6	0.292	-0.069	0.038	-0.286	0.659	1.048	-0.122	0.595	-0.297	0.36	1.189	-0.339	NaN	NaN	-0.212	0.117	0.677	0.667	-1.092	-0.83	-1.708	-0.96	-0.659	0.085
BE643505	68414.m00082 speckle-type POZ protein-related contains Pfam profile:PF00651 BTB/POZ domain; similar to Speckle-type POZ protein (SP:O43791) [Homo sapiens]	CRI2_8_P23_SP6	0.364	0.221	1.11	-0.874	0.575	0.577	0.443	0.207	0.272	-0.804	0.266	-0.457	2.031	0.887	1.061	NaN	0.069	-0.121	0.169	-0.842	0.496	-0.552	NaN	-0.126
BQ087520	68416.m01508 omega-6 fatty acid desaturase, endoplasmic reticulum (FAD2) / delta-12 desaturase identical to omega-6 fatty acid desaturase, endoplasmic reticulum (FAD2) SP:P46313 [Arabidopsis thaliana (Mouse-ear cress)] (Plant Cell 6:147-158(1994))	CRI2_9_G07_SP6	-0.353	-0.087	-0.464	-0.724	0.653	0.975	-0.554	-0.091	-0.016	-1.278	0.937	-0.851	-0.498	0.484	0.267	0.308	-0.11	0.422	-0.348	-0.814	-1.115	-1.212	NaN	NaN
BE642130	68415.m05931 AP2 domain-containing transcription factor, putative	CRI2_5_D16_SP6	-0.821	-0.255	-1.266	-2.031	0.124	NaN	-0.23	-0.406	0.007	NaN	-0.749	NaN	0.856	-0.583	0.809	-0.531	-0.914	NaN	0.545	2.546	2.188	0.488	0.585	0.653
BE641809	68417.m04922 40S ribosomal protein S3A (RPS3aB)	CRI2_4_F03_SP6	-0.756	0.114	-1.559	0.052	0.348	0.065	-0.183	-0.319	-0.082	-3.072	-2.39	-0.445	-0.836	-0.651	0.043	0.704	-0.235	-0.465	0.319	2.728	2.592	-0.172	0.753	1.118
BE643135	68416.m00788 60S ribosomal protein L29 (RPL29B) similar to 60S ribosomal protein L29 GB:P25886 from (Rattus norvegicus)	CRI2_8_A01_SP6	0.434	-0.694	0.809	1.054	0.477	-0.227	-0.16	-0.182	0.063	0.288	0.317	0.187	0.122	0.321	-1.175	-0.234	-0.512	-0.326	-0.265	0.039	0.079	0.463	0.114	NaN
BE641844	68418.m07574 elongation factor 1-alpha / EF-1-alpha identical to SWISS-PROT:P13905 elongation factor 1-alpha (EF-1-alpha) [Arabidopsis thaliana]	CRI2_4_G14_SP6	0.592	0.381	0.164	0.151	0.68	0.854	0.344	0.468	0.274	-0.086	0.737	-0.216	-0.448	0.328	0.432	-0.334	0.201	-0.012	-0.344	-1.155	-2.816	-0.388	-0.476	-0.19
BE641325	68418.m06157 endo-1,4-beta-glucanase KORRIGAN (KOR) / cellulase (OR16pep) identical to endo-1,4-beta-D-glucanase KORRIGAN [Arabidopsis thaliana] GI:3978258; similar to endo-1,4-beta-D-glucanase; cellulase GI:5689613 from [Brassica napus]; identical to cDN	CRI2_2_P05_SP6	-0.518	-0.308	-0.693	-1.949	0.009	NaN	-0.357	-0.556	-0.295	NaN	-0.972	-0.935	-0.289	-0.332	-0.018	-1.304	-0.74	-0.534	-0.268	0.741	0.925	0.64	0.566	-1.242
BQ087599	68416.m00240 14-3-3 protein GF14 nu (GRF7) identical to 14-3-3 protein GF14 nu GI:1531631 from [Arabidopsis thaliana]	CRI2_9_D10_SP6	-0.283	0.409	0.671	-2.329	0.388	1.347	0.284	0.137	-0.068	0.916	0.49	0.233	NaN	NaN	0.035	-0.843	0.827	NaN	-0.678	-1.643	-0.818	NaN	NaN	0.227
BE642081	68417.m04388 expressed protein	CRI2_5_B12_SP6	0.371	0.036	1.226	1.352	0.221	-0.485	0.236	1.083	-0.143	1.302	1.091	0.686	NaN	0.289	NaN	NaN	-0.424	-0.471	-0.94	-0.692	-1.631	0.064	0.153	-0.327
BE643408	68414.m00588 UDP-glucoronosyl/UDP-glucosyl transferase family protein similar to UDP-glucose:salicylic acid glucosyltransferase [Nicotiana tabacum] GI:7385017; contains Pfam profiles PF00201: UDP-glucoronosyl and UDP-glucosyl transferase, PF01535: PPR rep	CRI2_8_L19_SP6	-0.428	0.494	-0.949	-0.514	0.746	0.511	-0.085	-0.26	-0.01	NaN	-2.342	-0.524	0.236	-0.597	0.794	-0.389	-0.103	-0.29	0.327	3.029	2.959	-0.005	0.588	0.742
BE643100	68414.m00480 pentatricopeptide (PPR) repeat-containing protein contains Pfam profile PF01535: PPR repeat	CRI2_7_O11_SP6	-0.491	0.38	-1.318	-0.258	-0.751	0.401	0.012	-0.267	-0.056	-3.434	-2.925	-0.98	0.219	-0.146	0.493	-0.08	-0.168	-0.578	0.288	NaN	3.412	-0.1	0.972	0.95
BE642354	68418.m07355 peptidyl-prolyl cis-trans isomerase, putative / cyclophilin, putative / rotamase, putative (ROC7) similar to cyclophilin [Arabidopsis thaliana] gi|2443755|gb|AAB71401	CRI2_5_N05_SP6	-0.533	-0.725	-0.913	0.064	0.143	-0.406	-0.392	-0.623	-0.161	-1.062	-1.083	-0.852	-0.759	-0.519	-0.16	0.912	-0.313	-0.615	0.038	1.229	1.476	0.328	0.397	0.414
BE642644	68418.m03102 hydroxyproline-rich glycoprotein family protein contains proline-rich extensin domains, INTERPRO:IPR002965; similar to root nodule extensin [Pisum sativum] gi|15021750|gb|AAK77902; Common family members: At5g19800, At5g57070, At1g72790 [Arabi	CRI2_6_J21_SP6	-1.389	-1.518	-1.244	-0.547	0.397	NaN	-1.406	-1.6	-0.748	NaN	-1.817	-1.624	-1.969	-1.528	-0.863	-0.196	-0.133	0.022	-0.436	0.462	0.649	0.016	-0.054	-0.137
BE642051	68417.m04780 dynamin-like protein 2a (ADL2a) identical to dynamin like protein 2a (ADL2a) [Arabidopsis thaliana] GI:19032337; supported by cDNA gi:19032336	CRI2_5_A03_SP6	-0.871	0.137	-0.964	-1.043	0.219	0.276	-0.297	-0.336	-0.303	NaN	-2.055	0.868	-1.1	-0.638	-0.305	0.878	-0.745	-0.431	0.141	2.137	1.458	0.172	0.078	0.66
BE641157	68415.m04964 ferritin, putative similar to ferritin subunit cowpea2 precursor [Vigna unguiculata] GI:2970654; contains Pfam profile PF00210: Ferritin-like domain	CRI2_2_H02_SP6	0.577	0.282	1.428	-1.188	0.236	0.912	0.364	0.557	-0.071	NaN	0.516	0.653	1.596	0.05	0.809	-0.126	-0.391	-0.516	-1.155	-1.165	-1.038	NaN	NaN	-0.587
BE641698	68418.m00054 stress-responsive protein, putative similar to ethylene-inducible protein HEVER [Hevea brasiliensis] SWISS-PROT:Q39963	CRI2_4_A04_SP6	-0.084	-0.604	0.299	1.097	0.098	-0.36	0.188	0.393	0.16	0.464	0.287	0.16	0.298	1.36	NaN	1.882	-0.505	-0.875	-0.263	-0.097	-0.328	0.124	-0.021	-0.301
BQ086972	68414.m00789 17.8 kDa class I heat shock protein (HSP17.8-CI) similar to 17.5 kDa class I heat shock protein SP:P04793 from [Glycine max]; contains Pfam PF00011: Hsp20/alpha crystallin family	CRI2_10_I08_SP6	0.417	-0.136	0.835	-0.475	0.368	0.803	0.287	1.035	-0.039	NaN	1.364	-0.601	0.354	1.489	-0.344	1.34	0.594	0.302	-0.376	-1.372	-1.462	-0.45	-0.723	0.23
BE642686	68414.m00072 expressed protein	CRI2_6_L15_SP6	-0.323	0.325	0.987	0.107	0.215	NaN	-0.01	0.376	0.162	-0.627	0.864	-0.182	1.447	NaN	0.483	NaN	-1.025	NaN	0.404	-1.282	-1.272	-0.049	NaN	-0.667
BE641524	68417.m05477 cold-shock DNA-binding family protein contains Pfam domains PF00313: 'Cold-shock' DNA-binding domain and PF00098: Zinc knuckle	CRI2_3_I06_SP6	-1.019	-1.155	-0.915	-0.22	0.114	-0.207	-0.156	-0.582	-0.005	NaN	-1.531	-1.663	-0.364	0.299	-0.485	0.976	-0.315	-0.172	0.412	2	2.607	-0.135	0.327	0.55
BE641738	68417.m03711 allergen V5/Tpx-1-related family protein similar to SP|Q40374 Pathogenesis-related protein PR-1 precursor {Medicago truncatula}; contains Pfam profile PF00188: SCP-like extracellular protein	CRI2_4_B22_SP6	-1.221	-1.548	-0.92	0.664	0.363	0.441	-1.081	-0.771	-0.622	-0.829	-0.334	-1.194	NaN	-1.447	NaN	-2.45	0.158	-0.454	-0.143	0.952	1.831	-0.282	-0.006	-0.563
BE640844	68415.m03219 choline/ethanolamine kinase family protein similar to SP|Q9HBU6 Ethanolamine kinase (EC 2.7.1.82) (EKI){Homo sapiens}, GmCK3p [Glycine max] GI:1438883; contains Pfam profile PF01633: Choline/ethanolamine kinase	CRI2_1_I03_SP6	-0.471	0.063	-0.515	0.77	0.653	0.509	-0.119	-0.136	-0.103	-2.121	-0.78	0.418	-0.578	NaN	-0.665	0.773	-0.154	-0.167	0.099	1.264	0.986	-0.307	-0.149	0.698
BE643402	68414.m07365 expressed protein	CRI2_8_L13_SP6	0.162	0.174	-0.057	0.335	0.175	NaN	0.067	0.437	-0.023	0.162	NaN	-0.267	2.065	NaN	-0.507	NaN	-0.544	-0.589	-0.82	-0.838	-1.323	0.175	-0.231	-0.693
BE640775	68416.m01567 heat shock protein 70, putative / HSP70, putative strong similarity to heat shock protein GI:425194 [Spinacia oleracea]	CRI2_1_A17_SP6	0.232	-0.304	0.418	1.285	0.322	-0.132	0.3	0.697	0.069	1.081	0.77	0.762	-0.943	-0.885	-2.115	-2.074	-0.595	-0.269	-0.428	-1.117	-0.672	0.733	0.096	NaN
BE641690	68418.m07574 elongation factor 1-alpha / EF-1-alpha identical to SWISS-PROT:P13905 elongation factor 1-alpha (EF-1-alpha) [Arabidopsis thaliana]	CRI2_3_P19_SP6	0.246	0.18	1.159	0.977	1.106	0.044	0.351	0.033	0.153	NaN	-0.339	-0.146	-0.055	0.067	0.551	-0.756	-0.122	-0.47	-0.437	-0.127	0.643	0.083	NaN	-0.6
BE642122	68418.m06646 importin beta-2, putative similar to importin-beta2 [Oryza sativa (japonica cultivar-group)] GI:3983665; contains Pfam profile PF03810: Importin-beta N-terminal domain	CRI2_5_D08_SP6	-0.533	-0.809	-0.051	-0.705	0.087	NaN	-0.444	-0.47	-0.163	NaN	-0.408	-1.048	0.575	-0.485	0.492	-0.843	-0.735	-0.874	0.47	0.123	0.171	0.316	0.081	-0.404
BE642349	68417.m02304 60S ribosomal protein L27 (RPL27C)	CRI2_5_M23_SP6	-1.41	-2.227	-0.718	-0.162	-0.656	-0.936	-1.102	-1.439	-0.361	NaN	-0.435	-0.334	-1.428	1.303	-1.515	-0.725	-0.638	-0.799	-0.073	1.583	2.324	0.501	0.314	0.469
BE642227	68418.m00846 respiratory burst oxidase protein A (RbohA) / NADPH oxidase identical to respiratory burst oxidase protein A from Arabidopsis thaliana [gi:3242781]	CRI2_5_H19_SP6	-0.478	0.558	-0.858	0.838	1.073	0.201	-0.12	-0.186	-0.101	NaN	-2.186	-0.329	-0.253	-0.727	0.841	-0.28	0.056	-0.284	0.332	2.768	2.663	-0.005	NaN	0.775
BE641018	68417.m02674 expressed protein	CRI2_2_A20_SP6	0.953	-0.425	1.368	1.339	0.246	-0.038	0.565	1.129	0.082	1.24	0.877	0.867	0.437	0.875	-0.73	0.869	-0.418	-0.55	-0.143	-0.605	-1.017	-0.092	-0.325	-0.315
BE641944	68417.m02960 DREPP plasma membrane polypeptide family protein contains Pfam profile: PF05558 DREPP plasma membrane polypeptide	CRI2_4_L05_SP6	-0.764	-0.105	-1.692	-2.39	0.003	NaN	-0.45	-0.744	-0.22	NaN	-2.684	-1.94	0.399	-0.701	0.551	-0.812	-0.707	-0.434	0.241	1.917	2.297	0.64	0.625	0
BE642540	68415.m02692 expressed protein	CRI2_6_F08_SP6	-0.918	0.145	-0.86	-1.848	0.369	NaN	-0.09	-0.296	-0.006	NaN	-0.841	-1.607	0.545	-0.252	0.325	-0.413	-0.34	-0.455	-0.206	1.856	1.794	-0.469	0.213	0.647
BE642458	68417.m03591 expressed protein	CRI2_6_B17_SP6	0.649	0.346	0.955	0.702	-0.14	-0.285	0.207	0.147	0.186	0.909	0.232	0.794	0.174	0.598	-0.185	0.262	-0.775	-0.732	-1.309	-0.998	-0.693	0.481	0.277	NaN
BE643429	68415.m06025 protease inhibitor/seed storage/lipid transfer protein (LTP) family protein contains Pfam protease inhibitor/seed storage/LTP family domain PF00234	CRI2_8_M16_SP6	-0.673	-1.529	-0.46	-0.76	-0.377	-0.52	-1.626	-1.32	-1.103	NaN	-1.067	-2.506	-0.934	-0.161	-1.72	-0.185	-0.472	-0.809	0.195	1.815	1.849	0.646	0.353	0.153
BE640698	68416.m06915 autophagy protein Apg6 family contains weak similarity to Beclin 1 (Coiled-coil myosin-like BCL2-interacting protein) (Protein GT197) (Swiss-Prot:Q14457) [Homo sapiens]; contains Pfam profile PF04111: Autophagy protein Apg6	CRI2_1_D02_SP6	0.643	-0.415	1.967	0.807	-0.224	0.651	NaN	0.546	0.045	0.136	1.001	-1.125	0.749	0.253	0.515	-0.659	-0.16	-0.167	-1.497	-1.176	-1.461	0.684	-0.481	-0.322
BE642264	68418.m00094 expressed protein contains Pfam profile PF04525: Protein of unknown function (DUF567)	CRI2_5_J09_SP6	-0.939	-0.867	0.01	0.722	0.041	0.031	-1.185	-1.409	-0.739	-0.317	-0.645	-0.3	-1.164	-0.69	-1.428	-1.079	-0.615	-0.398	0.529	1.103	1.888	0.479	0.391	0.061
BE643459	68414.m03895 proline-rich family protein contains proline rich extensin domains, INTERPRO:IPR002965	CRI2_8_N24_SP6	-0.965	-0.377	-0.978	-1.654	0.256	-0.012	-0.469	-0.625	-0.039	NaN	-1.095	-1.631	0.469	-0.216	-0.515	0.546	-0.572	-0.769	-0.053	2.963	2.612	0.086	0.394	0.969
BE642630	68417.m02983 small nuclear ribonucleoprotein associated protein B, putative / snRNP-B, putative / Sm protein B, putative similar to SP|Q05856 Small nuclear ribonucleoprotein associated protein B (snRNP-B) (Sm protein B) (Sm-B) (SmB) {Drosophila melanogast	CRI2_6_J07_SP6	-1.358	-0.177	-2.03	-4.179	-0.1	0.088	-0.301	-0.601	-0.206	NaN	-4.987	-3.138	-1.526	-0.705	0.221	0.489	-0.813	-0.965	0.51	3.111	3.544	0.83	1.198	1.556
BE643054	68414.m08992 AP2 domain-containing transcription factor TINY, putative similar to transcription factor TINY (GI:1246403) [Arabidopsis thaliana] similar to TINY (GP:1246403) [Arabidopsis thaliana] similar to TINY (GP:1246403) [Arabidopsis thaliana]	CRI2_7_M10_SP6	-0.148	-0.583	-0.354	1.269	0.35	-0.531	-0.164	-0.369	-0.301	0.419	-0.488	0.981	-0.928	-0.028	-0.913	0.365	-0.685	-1.179	-0.32	1.198	1.431	0.229	-0.007	1.473
BE642424	68418.m07574 elongation factor 1-alpha / EF-1-alpha identical to SWISS-PROT:P13905 elongation factor 1-alpha (EF-1-alpha) [Arabidopsis thaliana]	CRI2_6_A06_SP6	-1.126	-0.146	-1.599	-0.772	0.048	0.411	-0.234	-0.592	-0.101	-3.179	-3.168	-2.185	-1.204	-0.591	-0.598	0.902	-0.946	-0.787	0.433	2.344	3.736	0.32	1.051	0.894
BE641733	68418.m07274 protein kinase family protein / non phototropic hypocotyl 1-like protein (NPL1) contains Pfam domains, PF00069: Protein kinase domain and PF00785: PAC motif; similar to SP:O48963 Nonphototropic hypocotyl protein 1 (Phototropin) [Mouse-ear cre	CRI2_4_B17_SP6	-0.83	0.193	-0.806	0.295	-0.399	-0.361	-0.164	-0.105	0.003	-1.558	-1.514	0.245	0.135	0.164	-0.134	-0.178	-0.726	-0.696	0.462	2.1	1.723	1.576	0.774	1.202
BQ086939	68414.m07314 26S proteasome regulatory subunit, putative (RPN12) similar to 26S proteasome regulatory complex subunit p30 GB:AAF08395 GI:6434966 from [Drosophila melanogaster]	CRI2_10_C14_SP6	0.25	0.047	0.537	-0.472	0.996	NaN	0.227	0.335	-0.176	-0.354	1.359	-0.395	NaN	NaN	0.501	NaN	0.688	0.643	-0.039	-1.565	-2.754	-1.122	-0.844	-0.017
BE640755	68417.m05221 geranylgeranyl pyrophosphate synthase (GGPS1) / GGPP synthetase / farnesyltranstransferase identical to GI:413730 to geranylgeranyl pyrophosphate synthase, chloroplast precursor GB:P34802 from [Arabidopsis thaliana] synonymous with farnesyltr	CRI2_1_F18_SP6	0.81	0.43	1.325	0.705	0.43	-0.667	0.663	0.892	0.254	2.444	0.776	1.726	NaN	NaN	NaN	NaN	-0.579	-0.372	-2.045	-1.289	-1.048	-0.25	-0.635	NaN
BE643495	68414.m04093 60S ribosomal protein L9 (RPL90A/C) similar to RIBOSOMAL PROTEIN L9 GB:P49209 from [Arabidopsis thaliana]	CRI2_8_P13_SP6	-1.063	-0.515	-1.424	-1.505	-0.225	NaN	-0.29	-0.784	-0.015	NaN	NaN	-2.154	0.056	-0.755	0.542	-1.199	-0.452	-0.611	0.105	1.966	2.849	0.702	0.695	0.776
BE642207	68418.m04402 PHD finger family protein	CRI2_5_G23_SP6	0.264	0.176	1.032	-0.357	0.598	1.576	0.037	0.727	-0.188	-0.796	1.502	-0.496	0.104	NaN	0.812	2.029	NaN	0.478	-1.811	-1.682	NaN	-0.85	-0.589	0.393
BQ087461	68418.m05337 transport protein, putative similar to Swiss-Prot:Q15436 protein transport protein Sec23A [Homo sapiens]	CRI2_10_L07_SP6	0.293	0.702	0.951	-0.78	0.58	0.712	0.18	0.375	0.08	-0.906	-0.091	0.092	0.91	0.193	0.609	-0.42	0.253	0.249	NaN	-0.26	1.073	-0.909	-0.41	-0.257
BE643340	68414.m05431 zinc finger (Ran-binding) family protein contains Pfam domain, PF00641: Zn-finger in Ran binding protein and others	CRI2_8_I23_SP6	-1.329	-0.17	-2.091	-3.194	0.237	0.208	-0.311	-0.652	-0.133	NaN	-3.05	-2.026	-1.09	0.021	-1.336	0.672	-0.031	-0.237	0.319	3.788	3.026	0.795	0.755	1.054
BE641870	68414.m01205 ADP-ribosylation factor, putative similar to ADP-ribosylation factor GI:166586 from [Arabidopsis thaliana]	CRI2_4_H19_SP6	-0.01	-0.589	0.829	-0.927	0.2	0.632	-0.161	-0.121	0.441	-0.684	0.02	-0.401	0.526	0.273	1.282	NaN	-0.122	-0.475	-0.844	0.856	0.346	0.391	NaN	-0.376
BE642559	68417.m00447 cytochrome B6-F complex iron-sulfur subunit, chloroplast / Rieske iron-sulfur protein / plastoquinol-plastocyanin reductase (petC) identical to gi:9843639; identical to cDNA rieske iron-sulfur protein precursor (petC) GI:5725449	CRI2_6_G05_SP6	0.343	0.036	0.958	-0.341	0.453	0.939	0.392	1.014	0.094	-0.682	1.187	-0.482	0.506	0.403	-0.199	NaN	0.264	0.162	-2.062	-1.578	NaN	NaN	0.33	-0.034
BE642626	68417.m04715 aminopeptidase M similar to SP|Q11011 Puromycin-sensitive aminopeptidase (EC 3.4.11.-) (PSA) {Mus musculus}; contains Pfam profile PF01433: Peptidase family M1	CRI2_6_J03_SP6	0.692	0.584	1.209	1.511	0.522	-0.566	0.578	0.786	0.099	1.109	-0.183	1.016	0.651	1.365	1.173	1.632	-0.388	-0.878	-0.935	-0.292	-1.15	0.225	-0.102	NaN
BE642911	68416.m03591 expressed protein	CRI2_7_F19_SP6	-0.138	-0.329	0.526	0.125	0.562	0.693	-0.031	0.316	-0.043	-0.4	0.276	0.457	-1.227	-0.389	-0.766	-0.113	0.02	-0.306	-1.182	-0.53	-0.657	-0.603	-0.705	NaN
BE642796	68415.m02702 malate dehydrogenase, glyoxysomal, putative strong similarity to glyoxysomal malate dehydrogenase (EC 1.1.1.37) SP|P19446 {Citrullus lanatus}, SP|P46488 {Cucumis sativus}, [Medicago sativa] GI:2827078, SP|Q42972 {Oryza sativa}, SP|Q9ZP05 {Ara	CRI2_7_A13_SP6	-1.175	0.199	-1.681	-1.767	0.039	-0.119	-0.18	-0.444	-0.085	-3.619	-3.488	-1.356	-0.564	0.273	-0.768	-0.544	-0.431	-0.635	0.446	3.766	3.344	0.56	1.198	0.884
BE641304	68417.m02666 human Rev interacting-like family protein / hRIP family protein contains InterPro accession IPR001164: Human Rev interacting-like protein (hRIP)	CRI2_2_O03_SP6	0.743	0.741	1.314	1.3	-0.408	0.601	0.561	1.025	-0.13	0.815	NaN	0.354	0.737	NaN	0.571	NaN	-0.268	-0.152	NaN	-1.412	-1.657	NaN	NaN	-0.075
BE642829	68415.m03548 pumilio/Puf RNA-binding domain-containing protein	CRI2_7_C01_SP6	-1.199	-1.139	-0.821	-0.11	-0.722	0.119	-0.818	-1.194	-0.15	-2.21	-1.853	-1.516	0.837	-0.092	0.953	0.879	NaN	-1.046	-0.276	1.551	2.244	NaN	0.558	NaN
BE642689	68416.m05370 pentatricopeptide (PPR) repeat-containing protein contains Pfam profile PF01535: PPR repeat	CRI2_6_L18_SP6	-0.38	-0.65	1.004	-1.145	0.337	0.672	-0.121	-0.384	-0.055	NaN	0.144	0.167	1.691	0.656	1.008	NaN	-0.319	-0.821	-0.962	-0.192	-0.002	0.205	NaN	-0.634
BE641289	68418.m01033 ATP synthase beta chain, mitochondrial, putative strong similarity to SP|P83483 ATP synthase beta chain 1, mitochondrial precursor (EC 3.6.3.14) {Arabidopsis thaliana}, SP|P17614 ATP synthase beta chain, mitochondrial precursor (EC 3.6.3.14)	CRI2_2_N10_SP6	-0.057	-0.734	0.196	0.662	0.595	-1.091	-0.321	-0.429	-0.343	0.416	-0.52	1.086	-0.593	0.283	-0.271	-0.343	-1.287	-0.705	-0.668	-0.199	0.025	0.013	NaN	NaN
BE642799	68414.m05612 tubulin alpha-2/alpha-4 chain (TUA2) identical to tubulin alpha-2/alpha-4 chain SP|P29510 GB:P29510 from [Arabidopsis thaliana]	CRI2_7_A16_SP6	-0.844	-1.235	-0.527	-0.493	-0.182	-0.287	-0.906	-1.091	-0.329	NaN	0.384	-0.986	-0.689	0.335	-1.402	0.369	-0.527	-0.887	0.432	1.891	1.815	0.714	0.553	-0.002
BE641866	68417.m01641 cytochrome c, putative similar to cytochrome c [Pumpkin, Winter squash] SWISS-PROT:P00051	CRI2_4_H15_SP6	-0.538	0.089	-1.577	-1.569	0.44	0.142	-0.043	-0.069	0.059	-4.131	-1.543	-1.502	0.509	-0.569	0.836	-0.782	-0.181	0.087	0.069	NaN	1.585	0.128	0.374	0.381
BQ087439	68418.m06880 Ras-related GTP-binding protein (RAN3) identical to atran3 [Arabidopsis thaliana] GI:2058280	CRI2_10_H11_SP6	0.996	1.349	1.101	-1.236	1.11	NaN	NaN	0.523	-0.139	-1.185	-0.537	0.478	0.319	0.264	0.694	0.086	0.144	-0.037	-0.074	-0.422	-0.617	-0.11	NaN	-0.578
BE642971	68417.m05529 expressed protein contains PF01985: Uncharacterised protein family	CRI2_7_I11_SP6	0.45	0.162	1.284	0.321	0.024	0.224	0.003	0.354	-0.187	0.131	0.864	0.534	NaN	NaN	NaN	NaN	-0.036	-0.211	-0.924	-0.972	-1.184	-0.492	-0.373	NaN
BE643250	68418.m01745 potassium transporter, putative similar to potassium transporter HAK2p [Mesembryanthemum crystallinum] gi|14091471|gb|AAK53759; KUP/HAK/KT Transporter family member, PMID:11500563; contains Pfam profile PF02705: K+ potassium transporter	CRI2_8_E23_SP6	-1.204	-0.102	-1.475	-2.535	0.292	0.058	-0.294	-0.438	-0.101	NaN	-3.437	-2.416	-1.152	-0.253	-1.325	0.635	-0.277	-0.224	0.354	3.588	3.473	0.218	0.892	0.98
BE643121	68416.m02178 peroxidase, putative similar to peroxidase GB:AAD37376 [Glycine max]	CRI2_7_P10_SP6	-0.862	-0.903	-0.541	-1.025	0.161	0.02	-1.249	-1.295	-0.471	-2.515	-2.044	-1.492	-1.448	-1.844	-0.907	-2.93	-0.893	-0.683	-0.222	1.646	1.463	0.761	-0.61	-0.58
BE640780	68418.m00102 armadillo/beta-catenin repeat family protein / U-box domain-containing protein contains Pfam domain, PF00514: Armadillo/beta-catenin-like repeats and Pfam, PF04564: U-box domain	CRI2_1_A22_SP6	0.244	-0.178	0.609	1.086	0.283	0.67	0.226	0.39	-0.081	1.337	0.853	0.576	-1.177	-0.058	-1.037	0.269	-0.448	0.072	0.411	-0.619	-1.696	-0.295	-0.257	0.214
BE641707	68414.m07565 60S ribosomal protein L10 (RPL10C) contains Pfam profile: PF00826: Ribosomal L10	CRI2_4_A14_SP6	-1.193	-0.813	-0.917	0.015	-0.182	-0.367	-0.45	-0.759	-0.058	-2.177	-1.725	-0.748	-0.598	0.805	-0.743	0.556	-0.477	-0.645	0.44	2.883	3.246	0.311	0.697	0.401
BE641267	68414.m06939 60S ribosomal protein L3 (RPL3B) identical to ribosomal protein GI:806279 from [Arabidopsis thaliana]	CRI2_2_M10_SP6	-0.807	-0.764	-1.631	0.26	0.532	-0.246	-0.242	-0.77	-0.252	-3.023	-3.056	-1.043	-1.141	-0.394	-0.201	0.797	-0.641	-0.614	0.68	3.764	2.814	0.368	1.093	1.595
BQ087297	68418.m07807 DEAD box RNA helicase (PRH75) nearly identical to RNA helicase [Arabidopsis thaliana] GI:1488521; contains Pfam profiles PF00270: DEAD/DEAH box helicase, PF00271: Helicase conserved C-terminal domain	CRI2_10_P07_SP6	0.656	0.493	1.813	0.958	0.427	0.388	0.857	1.287	-0.001	NaN	0.862	0.104	NaN	NaN	0.642	NaN	-0.246	-0.153	-1.031	-1.017	NaN	0.103	NaN	-0.408
BE642475	68418.m02093 cation exchanger, putative (CAX7) contains similarity to SWISS-PROT:Q9HC58 NKX3_HUMAN Sodium/potassium/calcium exchanger 3 precursor {Homo sapiens}; Ca2+:Cation Antiporter (CaCA) Family member PMID:11500563	CRI2_6_C11_SP6	-0.986	0.287	-1.909	-0.047	-0.714	-0.432	-0.185	-0.398	-0.082	-4.174	-4.359	-1.438	-0.402	NaN	0.688	-0.044	-1.045	-1.272	0.426	2.628	3.64	0.463	1.776	1.2
BE641878	68418.m07424 40S ribosomal protein S8 (RPS8B) 40S ribosomal protein S8, Prunus armeniaca, EMBL:AF071889	CRI2_4_I04_SP6	-1.025	-0.537	-1.639	-0.196	0.158	-0.223	-0.353	-0.709	-0.053	-2.217	-2.529	-1.363	-1.552	-0.588	-0.15	0.934	-0.215	-0.378	0.33	2.529	2.644	0.039	0.639	0.657
BE643069	68418.m07131 calcium-transporting ATPase 8, plasma membrane-type / Ca(2+)-ATPase isoform 8 (ACA8) identical to calcium-transporting ATPase 8, plasma membrane-type SP:Q9LF79 from [Arabidopsis thaliana]	CRI2_7_N15_SP6	-0.695	-0.102	-1.518	-2.569	-0.08	-0.056	-0.212	-0.516	-0.097	-1.653	-2.312	-1.785	-1.095	-0.056	-0.459	0.002	-0.196	-0.393	0.176	1.562	1.888	0.176	NaN	1.061
BE642429	68416.m02071 GDSL-motif lipase/hydrolase family protein similar to family II lipases EXL3 GI:15054386, EXL1 GI:15054382, EXL2 GI:15054384 from [Arabidopsis thaliana]; contains Pfam profile: PF00657 Lipase Acylhydrolase with GDSL-like motif	CRI2_6_A11_SP6	-1.315	-0.258	-1.916	-1.937	0.419	-0.046	-0.422	-0.881	-0.323	-4.037	-3.786	-1.453	-1.486	-0.874	-0.161	0.963	-0.561	-0.542	0.241	3.221	NaN	0.497	NaN	1.231
BE640931	68414.m02087 cell cycle control protein-related contains similarity to Swiss-Prot:Q9P7C5 cell cycle control protein cwf16 [Schizosaccharomyces pombe]	CRI2_1_M17_SP6	0.49	0.041	1.197	1.195	0.175	0.323	0.448	0.993	-0.024	0.457	NaN	0.713	NaN	0.346	-0.046	NaN	-0.455	-0.528	-0.532	-0.883	-0.681	0.738	-0.593	NaN
BQ087416	68414.m09157 NAD-dependent epimerase/dehydratase family protein similar to dTDP-glucose 4,6-dehydratase from Aneurinibacillus thermoaerophilus GI:16357461, RmlB from Leptospira borgpetersenii GI:4234803; contains Pfam profile PF01370 NAD dependent epimera	CRI2_10_D13_SP6	0.229	0.584	0.125	-0.571	0.825	1.216	0.102	0.345	-0.064	0.045	1.223	-0.508	NaN	NaN	NaN	NaN	0.575	0.494	-1.66	-1.923	-1.621	-0.656	-0.756	-0.275
BE641895	68414.m00413 expressed protein	CRI2_4_I22_SP6	0.079	-0.24	0.997	1.482	0.283	0.435	0.305	0.735	0.068	-0.162	0.774	0.001	NaN	-0.031	NaN	1.355	-0.294	-0.208	-0.588	-0.579	-1.324	-0.182	-0.268	0.057
BE642811	68418.m04430 amino acid permease family protein similar to SP|Q09143 High-affinity cationic amino acid transporter-1 (CAT-1) {Mus musculus}; contains Pfam profile PF00324: Amino acid permease	CRI2_7_B06_SP6	-0.643	-0.676	-0.572	0.352	0.58	-0.279	0.772	0.052	1.656	-3.172	-1.206	-1.829	-0.711	0.367	-0.088	1.094	-0.35	-0.456	-1.164	0.082	0.761	-0.071	0.201	-0.101
BE642749	68414.m07778 annexin 5 (ANN5) identical to calcium-binding protein annexin 5 [Arabidopsis thaliana] GI:12667520	CRI2_6_O12_SP6	0.43	0.122	0.503	1.348	0.331	-0.265	0.308	0.78	-0.236	0.456	0.243	0.008	NaN	NaN	NaN	NaN	-1.364	-1.034	-2.116	-0.897	-1.509	NaN	NaN	-0.665
BE642052	68418.m06880 Ras-related GTP-binding protein (RAN3) identical to atran3 [Arabidopsis thaliana] GI:2058280	CRI2_5_A04_SP6	-0.678	-0.895	-0.183	0.737	0.217	-0.426	-0.266	-0.642	-0.128	-0.205	-0.271	0.734	NaN	0.635	NaN	NaN	-0.624	NaN	-0.335	0.892	0.146	0.158	-0.24	-0.252
BE642845	68414.m04494 protease inhibitor/seed storage/lipid transfer protein (LTP) family protein low similarity to glucoamylase S1/S2 [Precursor] from Saccharomyces cerevisiae [SP|P08640], proteophosphoglycan from Leishmania major [GI:5420387]; contains Pfam prot	CRI2_7_C18_SP6	-2.456	-2.421	-2.079	-0.844	-0.007	NaN	-2.193	-2.219	-1.166	-3.91	-1.39	-2.042	-1.466	-1.446	-0.906	-1.245	-1.49	NaN	-1.288	0.692	1.48	NaN	NaN	NaN
BQ087164	68418.m08090 expressed protein contains Pfam domain, PF04933: Protein of unknown function (DUF657)	CRI2_10_I05_SP6	-1.14	-1.016	-0.494	0.629	0.125	-0.169	-0.784	-0.495	0.135	-0.438	0.257	0.361	-0.875	0.424	-1.027	-0.396	-0.088	-0.354	-0.343	0.577	0.634	-0.323	-0.267	-0.253
BE642333	68417.m02115 disease resistance-responsive family protein contains similarity to pathogenesis-related protein [Pisum sativum] gi|4585273|gb|AAD25355	CRI2_5_M06_SP6	-1.127	-1.866	-0.603	-0.162	-0.083	0.053	-1.96	-1.44	-0.791	0.181	-0.028	-0.006	NaN	NaN	NaN	NaN	-0.121	-0.089	0.779	1.632	2.314	0.376	0.086	0.657
BE642803	68415.m05728 pentatricopeptide (PPR) repeat-containing protein contains INTERPRO:IPR002885 PPR repeats	CRI2_7_A21_SP6	-2.174	-2.95	-2.009	-0.816	-0.004	0.061	-1.924	-2.433	-0.794	-2.766	-1.4	-1.848	-1.614	-0.535	-1.829	-0.592	-0.163	-0.427	-0.974	2.064	2.098	-0.082	0.17	-0.412
BQ087100	68415.m04892 LIM domain-containing protein contains Pfam profile PF00412: LIM domain	CRI2_9_M24_SP6	1.224	-0.541	0.488	-0.441	0.118	-0.31	NaN	0.538	-0.244	NaN	1.516	0.051	-0.219	-0.154	-1.825	-0.277	-0.014	-0.174	0.276	-1.731	-0.779	0.062	-0.661	-0.522
BE642053	68417.m00814 polyubiquitin (UBQ10) (SEN3) senescence-associated protein; identical to GI:870791	CRI2_5_A05_SP6	-1.454	-1.19	-0.931	-0.898	0.041	-0.296	-0.749	-1.041	-0.23	-1.746	-1.878	-1.461	-0.489	1.053	-0.426	1.411	-0.398	-0.441	0.16	1.742	2.223	0.067	0.73	0.673
BE643394	68418.m00141 phytochrome A specific signal transduction component-related contains weak similarity to phytochrome A specific signal transduction component PAT3 [Arabidopsis thaliana] gi|19421998|gb|AAL87850 and far-red elongated hypocotyl protein 1 [Arabi	CRI2_8_L05_SP6	0.115	0.211	-0.086	-0.281	0.275	0.895	0.249	0.565	0.235	0.301	NaN	0.171	0.799	0.348	0.549	-0.594	-0.383	-0.401	-1.513	-1.265	-1.83	0.046	0.196	-0.508
BQ087221	68418.m07574 elongation factor 1-alpha / EF-1-alpha identical to SWISS-PROT:P13905 elongation factor 1-alpha (EF-1-alpha) [Arabidopsis thaliana]	CRI2_10_D04_SP6	0.675	0.564	0.246	-1.169	0.486	1.447	-0.098	-0.025	-0.209	NaN	0.969	-0.549	0.086	0.271	0.848	-0.045	0.715	0.668	-0.329	-1.339	-1.99	-1.112	-0.83	-0.261
BE642968	68418.m06646 importin beta-2, putative similar to importin-beta2 [Oryza sativa (japonica cultivar-group)] GI:3983665; contains Pfam profile PF03810: Importin-beta N-terminal domain	CRI2_7_I08_SP6	0.826	-0.379	1.091	0.02	-0.234	0.554	0.254	1.143	-0.15	NaN	1.364	-0.23	-0.653	0.971	-1.372	0.089	0.099	-0.262	-0.862	-1.175	-1.205	-0.374	-0.11	-0.22
BE642263	68417.m00744 polyubiquitin (UBQ11) identical to GI:304117	CRI2_5_J08_SP6	-1.184	-0.856	-1.002	-0.78	0.166	0.594	-0.674	-0.991	-0.08	-3.363	-0.606	-1.768	0.612	-0.386	0.108	0.876	-0.461	-0.578	-0.947	0.992	0.906	-0.226	0.006	0.238
BE643210	68418.m01703 transducin family protein / WD-40 repeat family protein similar to Will die slowly protein (SP:Q9V3J8) [Drosophila melanogaster] ; contains Pfam PF00400: WD domain, G-beta repeat (4 copies, 1 weak)	CRI2_8_D06_SP6	-0.107	0.368	-1.175	-1.322	0.149	0.881	0.026	-0.098	0.012	-2.114	-0.65	-0.96	-0.106	-0.278	0.828	-0.699	-0.478	0.031	-0.428	0.641	1.161	0.352	0.085	0.196
BE641875	68415.m02232 tRNA-splicing endonuclease positive effector-related similar to Endonuclease sen1 (Swiss-Prot:Q92355) [Schizosaccharomyces pombe]; similar to tRNA-splicing endonuclease positive effector (Swiss-Prot:Q00416) [Saccharomyces cerevisiae]	CRI2_4_H24_SP6	-0.215	-0.37	0.771	0.787	-0.273	0.433	-0.028	0.307	0.093	NaN	0.43	-0.274	1.29	0.265	-0.225	NaN	-0.265	-0.066	0.184	-0.569	-0.994	0.1	-0.599	-0.606
BQ087035	68416.m06487 PBS lyase HEAT-like repeat-containing protein contains Pfam profile: PF03130: PBS lyase HEAT-like repeat; contains alternative donor splice site TT at exon 2,hypothetical protein C14A4.1 - Caenorhabditis elegans, PIR:T19243	CRI2_9_C06_SP6	0.24	0.008	0.608	-0.407	-0.058	1.302	0.039	0.333	-0.079	-0.756	1.109	-0.761	NaN	NaN	0.52	NaN	0.609	0.483	-1.92	-1.636	-3.234	NaN	-0.739	0.571
BE642154	68415.m02160 cupin family protein contains Pfam profile PF00190: Cupin	CRI2_5_E17_SP6	0.45	0.253	1.08	1.027	0.124	0.205	0.719	0.953	0.187	0.708	0.782	0.945	1.641	1.259	0.304	1.359	-0.484	-0.418	-0.383	-0.5	-0.605	0.46	-0.584	NaN
BE641805	68418.m05864 expressed protein	CRI2_4_E23_SP6	-0.421	-0.701	-0.274	-0.067	0.558	0.239	-0.168	-0.503	-0.034	NaN	-1.906	-2.58	-1.16	-0.327	-0.345	0.657	-0.105	-0.502	-0.084	0.641	2.148	-0.29	0.196	0.778
BE640982	68415.m05425 Sas10/U3 ribonucleoprotein (Utp) family protein contains Pfam profile PF04000: Sas10/Utp3 family; contains Prosite PS00761: Signal peptidases I signature 3; weak similarity to PEBP2 beta-binding protein / charged amino acid rich leucine zippe	CRI2_1_P04_SP6	0.937	2.9	-1.123	-0.228	-0.167	NaN	0.417	0.545	0.209	NaN	-0.441	-1.742	0.8	-0.62	0.766	-1.169	-0.132	-0.172	0.889	1.383	0.975	-0.103	-0.476	-0.676
BE643298	68418.m01150 pentatricopeptide (PPR) repeat-containing protein contains INTERPRO:IPR002885 PPR repeats	CRI2_8_H02_SP6	-0.52	0.533	-1.046	-1.773	0.418	0.684	-0.096	-0.171	0.017	NaN	-1.675	-0.671	0.851	-0.666	1.252	-0.354	NaN	-0.373	0.357	2.724	2.268	0.334	0.189	0.228
BQ086921	68414.m03386 expressed protein	CRI2_10_A04_SP6	0.455	-0.309	1.221	1.032	0.298	-0.059	0.32	0.861	-0.166	1.142	0.852	0.693	NaN	NaN	NaN	NaN	-0.09	-0.325	-0.262	-0.516	-1.658	-0.109	-0.064	-0.218
BE640836	68414.m00652 expressed protein	CRI2_1_H18_SP6	0.662	-0.424	1.888	0.552	0.132	0.444	0.243	0.672	0.001	NaN	1.091	-0.074	0.753	-0.026	1.288	-0.569	0.285	-0.187	-1.56	-0.968	-1.396	-0.002	-1.234	-0.572
BE642889	68418.m00262 lectin protein kinase family protein contains Pfam domains, PF00138: Legume lectins alpha domain, PF00139: Legume lectins beta domain and PF00069: Protein kinase domain	CRI2_7_E18_SP6	-0.576	-0.528	-1.152	-0.444	0.201	0.615	-0.639	-0.623	-0.084	-1.951	-0.797	-0.432	-2.06	-0.059	-1.994	-2.744	-0.301	-0.081	-0.044	1.505	1.175	-0.112	-0.491	1.21
BE643021	68418.m04813 60S ribosomal protein L5 (RPL5B) ribosomal protein L5, rice	CRI2_7_K23_SP6	-0.544	-1.008	-0.221	0.118	-0.615	0.434	-0.693	-0.863	-0.248	-2.152	-0.72	-0.81	0.066	0.156	-0.269	-0.821	-0.767	-0.974	0.178	0.919	2.019	-0.204	NaN	-0.194
BE643032	68416.m01899 RNA recognition motif (RRM)-containing protein similar to UBP1 interacting protein 1a [Arabidopsis thaliana] GI:19574236; contains Pfam profile: PF00076 RNA recognition motif. (a.k.a. RRM, RBD, or RNP domain)	CRI2_7_L11_SP6	-0.622	0.529	-1.018	-0.173	0.865	0.151	-0.023	-0.366	0.012	NaN	-2.295	-0.762	-0.074	-0.004	0.551	-0.321	-1.325	-0.569	-0.01	1.972	NaN	NaN	0.434	1.059
BE641585	68417.m03534 ubiquitin-associated (UBA)/TS-N domain-containing protein / octicosapeptide/Phox/Bemp1 (PB1) domain-containing protein contains Pfam profiles PF00627: Ubiquitin-associated (UBA)/TS-N domain, PF00569: Zinc finger ZZ type domain, PF00564: PB1 d	CRI2_3_L02_SP6	-0.955	-1.105	-0.377	-1.111	0.196	0.406	-0.246	-0.462	0.119	NaN	-1.949	-0.253	0.496	-0.451	0.421	-0.934	-0.009	-0.886	-0.042	0.915	1.091	0.288	NaN	-0.179
BQ086948	68418.m02415 40S ribosomal protein S8 (RPS8A) ribosomal protein S8 - Zea mays, PIR:T04088	CRI2_10_E08_SP6	0.77	0.033	0.756	-0.289	0.513	0.968	-0.096	0.721	0.174	NaN	1.05	-0.136	-0.722	-0.05	-1.057	0.499	0.645	0.299	0.166	-1.452	-0.677	-0.603	-0.656	0.019
BQ087249	68416.m05723 tetratricopeptide repeat (TPR)-containing protein contains Pfam profile PF00515: TPR Domain	CRI2_10_H14_SP6	0.425	0.998	1.061	-0.637	0.645	1.279	0.345	0.443	0.059	-1.19	1.108	-0.766	NaN	NaN	1.997	NaN	0.214	0.519	-0.277	-1.775	NaN	-0.921	NaN	-0.215
BE642979	68416.m03180 adenosylmethionine decarboxylase family protein contains Pfam profile: PF01536 adenosylmethionine decarboxylase	CRI2_7_I22_SP6	0.192	-0.726	0.371	0.984	0.346	0.167	-0.206	0.156	-0.155	-0.813	-0.316	-1.053	0.038	NaN	-0.61	1.08	-0.413	-0.548	-0.68	-0.849	-0.83	-0.102	0.201	-0.204
BE642396	68415.m03151 beta-ketoacyl-CoA synthase family (FIDDLEHEAD) (FDH) identical to GB:AJ010713 (fiddlehead protein)	CRI2_5_O24_SP6	-1.193	-1.663	-0.294	-1.762	0.399	-0.173	-1.248	-1.356	-0.787	NaN	0.092	-1.649	-0.361	-0.717	-0.563	-0.851	NaN	-1.417	-0.386	1.086	1.281	0.225	2.26	0.051
BE642945	68416.m01163 polyubiquitin (UBQ8) identical to polyubiquitin (ubq8) GI:870793, GB:L05917 [Arabidopsis thaliana] (Genetics 139 (2), 921-939 (1995))	CRI2_7_H06_SP6	-0.262	0.169	-0.906	-1.182	0.523	0.421	0.179	-0.139	0.209	-2.311	-1.024	-1.531	-0.318	0.611	0.838	-0.525	-0.104	-0.38	0.03	0.665	1.033	0.075	1.334	0.794
BE642723	68418.m01689 dehydration-responsive protein-related similar to early-responsive to dehydration stress ERD3 protein [Arabidopsis thaliana] GI:15320410; contains Pfam profile PF03141: Putative methyltransferase	CRI2_6_N08_SP6	-0.984	-0.284	-1.098	-1.568	0.277	-0.114	-0.313	-0.611	-0.219	-3.859	-0.75	-1.494	0.573	-0.886	0.024	0.656	-0.645	-0.749	0.274	2.891	3.001	0.008	0.734	0.873
BE640947	68418.m06822 thiazole biosynthetic enzyme, chloroplast (ARA6) (THI1) (THI4) identical to SP|Q38814 Thiazole biosynthetic enzyme, chloroplast precursor (ARA6) {Arabidopsis thaliana}	CRI2_1_N10_SP6	0.248	-0.629	0.952	1.078	0.239	-0.898	-0.592	-0.675	-0.752	0.662	-0.53	0.598	-1.6	-0.323	-0.732	-0.805	-0.991	NaN	-0.463	-0.028	-0.137	0.201	NaN	NaN
BQ087218	68418.m00286 cell division cycle protein 48, putative / CDC48, putative very strong similarity to SP|P54609 Cell division cycle protein 48 homolog {Arabidopsis thaliana}; contains Pfam profiles PF00004: ATPase AAA family, PF02359: Cell division protein 48	CRI2_10_N14_SP6	0.761	0.34	0.668	0.174	0.759	1.073	-0.236	0.434	-0.142	-0.599	1.42	-0.599	-1.518	-0.186	-1.041	0.296	1.06	0.562	-1.283	-1.244	-2.098	-1.121	-0.749	0.414
BE642608	68415.m02507 peptidyl-prolyl cis-trans isomerase / cyclophilin (CYP2) / rotamase identical to cyclophilin [Arabidopsis thaliana] gi|2443757|gb|AAB71402; similar to peptidyl-prolyl cis-trans isomerase, PPIase (cyclophilin, cyclosporin A-binding protein) [A	CRI2_6_I08_SP6	-0.956	-0.366	-0.558	-1.163	0.389	0.163	-0.236	-0.517	-0.002	NaN	-0.865	-2.121	-0.181	-0.6	-0.679	0.994	-0.045	-0.169	0.244	2.293	2.124	0.066	0.337	0.798
BQ087135	68414.m01883 pyrophosphate-energized vacuolar membrane proton pump / pyrophosphate-energized inorganic pyrophosphatase (AVP-3) identical to pyrophosphate-energized vacuolar membrane proton pump (pyrophosphate-energized inorganic pyrophosphatase) SP:P31414	CRI2_10_C17_SP6	0.786	0.67	-0.04	-1.114	0.221	0.06	0.324	0.37	0.407	1.599	0.28	0.564	-0.579	-0.191	-0.722	-1.46	0.047	0.032	-1.285	NaN	-1.159	-0.034	NaN	NaN
BE641165	68414.m06805 galactinol synthase, putative similar to galactinol synthase GI:5608497 from [Ajuga reptans]; contains Pfam profile: PF01501 glycosyl transferase family 8	CRI2_2_H13_SP6	0.586	0.6	0.619	-0.175	0.567	0.996	0.415	0.633	0.188	1.459	1.434	-0.12	0.434	NaN	0.169	-0.476	-0.218	-0.193	NaN	-1.596	NaN	-0.059	-0.697	-0.306
BE643265	68414.m01097 2,3-biphosphoglycerate-independent phosphoglycerate mutase, putative / phosphoglyceromutase, putative strong similarity to SP|Q42908 2,3-bisphosphoglycerate-independent phosphoglycerate mutase (EC 5.4.2.1) (Phosphoglyceromutase) {Mesembryanth	CRI2_8_F14_SP6	-0.347	-0.156	-0.823	0.097	0.418	0.139	-0.235	-0.238	-0.178	-0.035	-0.14	-0.074	-1.075	-0.531	-0.005	0.364	-0.368	-0.234	-0.46	0.381	0.152	0.253	0.147	0.562
BE642063	68416.m04046 hypothetical protein	CRI2_5_A15_SP6	-1.026	-0.603	-1.372	-0.094	0.45	-0.615	-0.868	-0.875	0.234	NaN	-0.832	-1.29	-1.329	-0.798	-1.491	0.313	-0.308	-0.493	1.316	3.057	2.97	0.276	0.516	NaN
BE642132	68418.m01309 DEAD/DEAH box helicase, putative	CRI2_5_D18_SP6	-0.608	0.637	-0.944	-0.934	0.244	0.835	-0.033	-0.073	0.018	-2.532	-1.909	-0.058	0.719	-0.747	0.829	-0.359	-0.406	-0.956	0.346	2.548	2.25	0.436	0.408	0.445
BQ087284	68416.m05354 60S ribosomal protein L13 (RPL13B) / breast basic conserved protein 1-related (BBC1)	CRI2_10_N16_SP6	0.175	0.052	1.833	-0.52	0.318	1.208	NaN	0.462	0.285	NaN	1.258	-0.654	-0.18	-0.566	-0.416	0.286	0.032	0.204	-1.383	-2.538	-3.313	-0.696	-0.829	-0.086
BE642728	68418.m07228 CER1 protein, putative (WAX2) similar to maize glossy1 homolog GI:2213643 from [Oryza sativa]; contains Pfam profile PF01598: Sterol desaturase	CRI2_6_N13_SP6	-0.898	-0.19	-1.63	-1.171	-0.18	-0.406	-0.43	-0.733	-0.229	-2.309	-3.288	-0.974	-0.933	-1.157	-0.182	0.537	-0.291	-0.02	0.199	1.788	1.457	0.593	1.045	0.155
BE640675	68415.m05159 villin 2 (VLN2) nearly identical to villin 2 (VLN2) [Arabidopsis thaliana] GI:3415115	CRI2_1_A07_SP6	0.948	0.054	1.878	1.165	0.516	0.497	0.56	1.049	0.213	NaN	1.139	0.465	NaN	NaN	NaN	NaN	-0.25	-0.184	-0.462	-1.252	-1.788	-0.581	-0.344	-0.112
BE641141	68418.m01209 arabinogalactan-protein (AGP4) identical to gi_3883126_gb_AAC77826	CRI2_2_G08_SP6	-0.187	0.151	0.026	-0.834	0.504	1.14	0.049	0.08	0.042	NaN	0.444	-0.407	0.366	-0.124	0.336	-0.503	-0.563	-0.013	-0.078	-0.643	-0.365	-0.423	-0.251	0.06
BE642177	68417.m05060 phosphoserine aminotransferase, chloroplast (PSAT) identical to Phosphoserine aminotransferase, chloroplast precursor (PSAT) (SP:Q96255)[Arabidopsis thaliana]; contains TIGRFAM TIGR01364: phosphoserine aminotransferase; contains Pfam PF00266:	CRI2_5_F17_SP6	-0.874	0.197	-1.222	-0.455	0.061	-0.068	-0.091	-0.237	-0.077	-1.483	-1.657	-0.26	-0.14	-0.281	0.229	0.018	-0.628	-0.276	0.522	2.321	1.997	1.333	0.801	0.801
BE643124	68415.m04035 expressed protein	CRI2_7_P13_SP6	-0.91	-0.587	-0.24	-0.906	-0.234	NaN	-0.182	-0.334	-0.041	NaN	-0.783	-1.035	-0.182	0.179	-0.03	-2.045	-0.844	-0.467	0.061	0.999	1.108	0.605	-0.15	-0.616
BE640798	68414.m09107 expressed protein	CRI2_1_B17_SP6	1.182	0.055	1.373	1.069	-0.323	-0.065	0.896	0.997	NaN	1.59	1.131	0.844	NaN	0.857	NaN	NaN	-0.974	-0.527	-0.735	-1.692	-0.859	0.56	0.141	NaN
BE643131	68418.m06862 expressed protein	CRI2_7_P21_SP6	-1.073	0.029	-1.238	-2.451	0.02	NaN	-0.317	-0.518	-0.172	NaN	-2.659	-1.474	-0.426	NaN	0.503	NaN	-0.485	-0.213	-0.116	2.384	2.036	0.336	0.627	0.812
BE640993	68415.m05476 6,7-dimethyl-8-ribityllumazine synthase / DMRL synthase / lumazine synthase / riboflavin synthase identical to 6,7-dimethyl-8-ribityllumazine synthase, chloroplast [precursor] SP:O80575 from [Arabidopsis thaliana]	CRI2_1_P15_SP6	-0.181	0.587	-0.807	-0.306	0.278	NaN	0.007	-0.177	0.022	-1.62	-1.002	-0.746	0.892	-0.287	0.658	-0.312	-0.658	-0.055	0.506	-0.078	1.119	0.031	NaN	0.354
BE640954	68415.m05890 ADP-ribosylation factor 1 (ARF1) identical to ADP-ribosylation factor ARF1({Arabidopsis thaliana} (SP:P36397) (GP:166586)	CRI2_1_N18_SP6	-0.182	-0.847	0.865	1.186	0.376	-0.481	0.075	-0.252	0.066	0.686	-0.863	0.375	-0.633	0.405	-0.35	0.231	-0.956	NaN	-0.627	0.167	0.227	0.101	0.013	NaN
BE641965	68416.m00263 DJ-1 family protein / protease-related similar to Intracellular Protease [Pyrococcus horikoshii] GI:11513902; contains Pfam profile: PF01965 ThiJ/PfpI family	CRI2_4_M02_SP6	-0.548	0.089	-1.377	-0.094	0.589	-0.058	-0.079	-0.277	-0.147	-1.708	-2.247	0.232	-0.945	-0.693	0.052	0.928	-0.257	-0.534	0.544	3.204	2.504	-0.023	0.224	1.166
BE640932	68417.m03706 40S ribosomal protein S10 (RPS10A) 40S ribosomal protein S10 - Lumbricus rubellus, PID:e1329701	CRI2_1_M19_SP6	0	-0.093	0.142	0.857	0.535	0.531	0.08	0.155	0.01	-0.479	0.393	0.996	-0.818	0.826	-0.523	-0.452	0.002	-0.202	0.141	0.716	0.464	-0.309	-0.535	1.134
BE640807	68415.m04062 acetyl-CoA C-acyltransferase, putative / 3-ketoacyl-CoA thiolase, putative similar to 3-ketoacyl-CoA thiolase (E.C. 2.3.1.16) from [Arabidopsis thaliana] GI:2981616, [Cucumis sativus] GI:393707, [Cucurbita cv. Kurokawa Amakuri] GI:1694621; co	CRI2_1_G08_SP6	0.311	0.086	0.61	0.965	-0.536	1.081	0.116	0.436	0.058	-0.562	0.792	-0.174	0.037	-0.24	0.231	-1.013	-0.255	-0.14	-0.502	-1.785	-1.311	-0.09	NaN	-0.398
BE641966	68418.m04813 60S ribosomal protein L5 (RPL5B) ribosomal protein L5, rice	CRI2_4_M03_SP6	-0.618	-0.518	-0.378	1.245	0.288	-0.114	-0.282	-0.533	-0.027	-0.742	-0.412	0.521	-1.621	-0.008	-0.93	0.814	-0.479	-0.604	0.149	0.698	0.844	0.127	-0.198	0.291
BE641577	68418.m00819 embryo-specific protein 3, putative similar to embryo-specific protein 3 GI:3335171 from [Arabidopsis thaliana]	CRI2_3_K16_SP6	-0.541	0.067	-1.086	-1.578	0.522	0.75	-0.095	-0.149	-0.012	NaN	-0.496	-0.894	0.734	-0.429	0.696	0.304	-0.268	-0.191	0.186	1.886	2.202	-0.413	0.839	0.746
BE642270	68418.m02355 PBS lyase HEAT-like repeat-containing protein contains Pfam profile: PF03130 PBS lyase HEAT-like repeat	CRI2_5_J15_SP6	-0.378	-0.733	-0.322	0.439	0.522	0.386	-0.22	-0.535	0.121	NaN	-0.368	-1.213	-1.103	-0.321	-0.604	-0.304	0.028	NaN	-0.588	-0.28	0.961	-0.23	0.055	NaN
BQ087267	68414.m06565 60S ribosomal protein L21 similar to 60S ribosomal protein L21 GI:3885884 from [Oryza sativa]	CRI2_10_L02_SP6	0.283	0.008	0.372	-1.672	0.537	1.149	0.583	0.837	-0.187	0.531	0.984	0.317	-0.15	-0.637	0.017	-0.983	0.707	0.215	-1.998	-1.447	-2.077	-0.822	-0.996	-0.302
BE642990	68417.m05608 alanine--glyoxylate aminotransferase, putative / beta-alanine-pyruvate aminotransferase, putative / AGT, putative similar to SP|Q64565 Alanine--glyoxylate aminotransferase 2, mitochondrial precursor (EC 2.6.1.44) (AGT 2) (Beta-alanine-pyruvat	CRI2_7_J10_SP6	-0.357	0.494	-1.086	0.392	0.469	0.391	0.031	-0.168	-0.162	-1.374	-1.625	0.411	-0.622	NaN	-0.819	-0.17	0.017	-0.202	0.091	2.205	2.192	-0.465	0.075	1.218
BE641722	68418.m02149 apyrase (APY2) identical to apyrase GI:6006801, GI:7672685 from [Arabidopsis thaliana]	CRI2_4_B05_SP6	-0.316	-0.466	-0.605	0.795	0.414	-0.047	-0.185	-0.413	-0.008	-0.092	-0.874	-0.068	-0.781	-0.157	-0.199	0.914	-0.679	-0.892	-0.185	0.775	1.524	0.455	0.651	0.175
BE641847	68417.m05017 transporter-related low similarity to hexose transporter [Solanum tuberosum] GI:8347246; contains Pfam profile PF00083: major facilitator superfamily protein	CRI2_4_G18_SP6	-0.377	0.724	-0.636	-0.214	0.214	0.772	-0.081	0.071	-0.1	-2.02	-0.956	0.087	-0.775	-1.406	0.143	-1.115	-0.149	-0.109	0.568	1.576	1.834	0.039	0.678	0.411
BE642379	68415.m04062 acetyl-CoA C-acyltransferase, putative / 3-ketoacyl-CoA thiolase, putative similar to 3-ketoacyl-CoA thiolase (E.C. 2.3.1.16) from [Arabidopsis thaliana] GI:2981616, [Cucumis sativus] GI:393707, [Cucurbita cv. Kurokawa Amakuri] GI:1694621; co	CRI2_5_O06_SP6	-1.1	-1.135	-0.198	-0.073	0.698	0.174	-0.424	-0.672	-0.293	-1.29	-0.751	-1.066	-1.532	-0.217	-0.4	-0.223	-0.652	-0.921	-0.625	0.139	1.144	0.226	NaN	0.718
BE642093	68414.m03281 60S ribosomal protein L10 (RPL10B) Nearly identical to ribosomal protein L10.e, Wilm's tumor suppressor homologue, gi|17682 (Z15157), however differences in sequence indicate this is a different member of the L10 family	CRI2_5_C02_SP6	0.314	0.333	0.848	-0.192	0.367	0.988	0.089	0.404	0.062	-0.001	0.861	0.701	0.259	-0.553	0.707	0.094	-0.368	0.026	-0.884	-0.474	0.353	NaN	-0.874	0.176
BE642062	68416.m00204 reversibly glycosylated polypeptide-1 (RGP1) identical to reversibly glycosylated polypeptide-1 (AtRGP) [Arabidopsis thaliana] GI:2317729	CRI2_5_A14_SP6	-1.237	-0.168	-1.392	-0.292	0.298	-0.193	-0.314	-0.571	-0.107	-2.608	-2.765	-0.751	-0.946	-0.017	-0.235	1.147	-0.342	-0.713	0.427	2.675	2.868	0.202	1.165	1.057
BE643329	68417.m04657 RNA recognition motif (RRM)-containing protein RNA-binding protein LAH1, Saccharomyces cerevisiae, PIR2:B48600; contains InterPro entry IPR000504: RNA-binding region RNP-1 (RNA recognition motif) (RRM)	CRI2_8_I11_SP6	-1.196	-0.098	-1.221	-0.602	0.564	-0.194	-0.282	-0.598	-0.06	-3.273	-2.28	-0.49	-0.604	-0.401	-0.115	0.884	-0.293	-0.399	0.312	3.281	2.634	0.016	0.449	0.964
BQ087299	68418.m05994 expressed protein	CRI2_10_P10_SP6	-0.487	0.603	-0.255	-1.355	0.279	0.463	0.024	-0.145	-0.134	NaN	-1.935	-0.851	-0.179	-0.285	0.996	-0.51	-0.329	-0.679	0.567	2.559	2.723	NaN	1.286	0.639
BE642886	68416.m03591 expressed protein	CRI2_7_E15_SP6	0.682	-0.441	1.316	0.411	0.31	0.474	NaN	0.764	-0.035	NaN	0.952	-0.223	-0.97	1.272	-1.949	-0.428	0.246	-0.241	-0.652	-0.975	-1.589	-0.496	-0.372	NaN
BQ087396	68417.m05557 glycine-rich RNA-binding protein 8 (GRP8) (CCR1) SP|Q03251 Glycine-rich RNA-binding protein 8 (CCR1 protein) (GRP8) {Arabidopsis thaliana} isoform contains a non-consensus CG acceptor splice site at intron 2	CRI2_9_P21_SP6	-0.872	0.368	-1.699	-2.378	-0.053	0.44	-0.141	-0.309	-0.078	NaN	-3.305	-2.279	-0.365	0.143	0.646	-1.445	-0.858	-0.426	0.136	2.279	2.786	0.498	1.419	0.826
BE643061	68414.m07729 b-keto acyl reductase, putative (GLOSSY8) similar to b-keto acyl reductase GI:2586127 from [Hordeum vulgare]	CRI2_7_M17_SP6	-0.006	-0.576	0.582	1.057	0.583	-0.145	0.21	0.13	-0.144	0.355	0.172	0.464	-0.835	0.724	-1.153	0.282	-0.512	-0.191	-0.446	-0.333	-0.299	0.445	0.185	NaN
BE643351	68418.m06889 cell division protein FtsZ, chloroplast, putative (FTSZ) identical to SP|Q42545 Cell division protein ftsZ homolog, chloroplast precursor {Arabidopsis thaliana}; similar to FtsZ1 [Tagetes erecta] GI:8896066; contains Pfam profiles PF00091: Tu	CRI2_8_J10_SP6	-0.645	0.313	-1.346	-1.498	0.295	-0.16	-0.024	-0.413	-0.08	-3.235	-3.051	0.123	-0.832	-0.099	-0.009	0.326	-0.686	NaN	-0.13	2.217	2.346	0.087	0.518	1.259
BE642065	68416.m03714 expressed protein	CRI2_5_A17_SP6	0.485	-0.192	1.367	1.303	0.031	0.098	0.315	0.979	-0.408	1.12	NaN	0.976	0.969	0.767	-0.188	NaN	-0.537	-0.728	-0.094	-0.755	-1.441	0.82	-0.483	NaN
BE640671	68418.m02991 elongation factor Tu family protein translation Elongation Factor 2, Schizosaccharomyces pombe, PIR:T39902	CRI2_1_A03_SP6	0.565	0.241	1.444	1.606	0.446	0.368	0.439	0.951	0.195	0.348	0.843	1.047	NaN	NaN	-0.234	NaN	-0.359	-0.516	-0.283	-0.591	-0.914	-0.008	-0.485	NaN
BE640702	68416.m05810 ubiquinol-cytochrome C reductase UQCRX/QCR9-like family protein contains Pfam profile: PF05365 ubiquinol-cytochrome C reductase, UQCRX/QCR9 like	CRI2_1_D07_SP6	-0.509	0.343	-1.588	-2.181	0.361	-0.117	-0.089	-0.349	0.112	NaN	-2.364	-2.022	-0.333	0.088	-0.042	-1.237	-0.486	-0.359	0.337	2.28	2.448	0.34	0.76	0.284
BQ087337	68416.m07015 expressed protein	CRI2_9_F07_SP6	-0.268	-0.362	0.619	-0.093	0.872	NaN	-0.332	-0.306	-0.019	NaN	0.578	-0.788	NaN	NaN	-0.487	NaN	0.857	0.586	-1.363	-2.141	-2.075	-0.991	NaN	0.333
BE641774	68414.m08419 mitochondrial substrate carrier family protein contains Pfam profile: PF00153 mitochondrial carrier protein	CRI2_4_D13_SP6	0.157	0.408	-0.874	-1.339	0.565	0.882	0.064	0.163	-0.058	-0.9	-1.083	-0.858	0.088	-0.358	0.624	-1.08	-0.292	-0.118	-0.593	0.382	0.569	-0.172	-0.343	0.296
BE642210	68414.m07636 midasin-related similar to Midasin (MIDAS-containing protein) (Swiss-Prot:Q12019) [Saccharomyces cerevisiae]; similar to Midasin (MIDAS-containing protein) (Swiss-Prot:Q9NU22) [Homo sapiens]; contains Prosite PS00017: ATP/GTP-binding site mot	CRI2_5_H02_SP6	0.396	0.026	1.3	-0.994	0.393	0.923	0.196	0.404	-0.089	0.118	0.745	0.21	1.044	0.312	1.037	-0.251	0.072	-0.508	-1.112	-0.31	NaN	-0.36	-0.876	-0.481
BE643309	68418.m06920 RNA recognition motif (RRM)-containing protein similar to DAZ associated protein 1 [Homo sapiens] GI:8671754; contains InterPro entry IPR000504: RNA-binding region RNP-1 (RNA recognition motif) (RRM)	CRI2_8_H13_SP6	-0.356	0.311	-0.744	-0.923	0.42	0.98	-0.098	-0.007	-0.04	NaN	-1.333	-0.916	-0.273	-0.213	0.723	-0.814	-0.323	-0.152	-0.35	1.035	1.52	-0.087	0.06	0.131
BE643349	68417.m05025 transducin family protein / WD-40 repeat family protein contains 4 (3 significant) WD-40 repeats; similar to periodic tryptophan protein 1 homolog (Keratinocyte protein IEF SSP 9502) (PWP1)(SP:Q13610) (PIR2:I39360) [Homo sapiens]	CRI2_8_J08_SP6	-0.935	0.012	-1.243	-2.947	0.309	0.624	-0.251	-0.521	-0.148	NaN	-1.286	-2.071	0.652	-1.099	-0.116	0.445	-0.432	-0.285	0.143	3.636	2.777	-0.384	0.389	0.998
BE642489	68415.m04233 60S ribosomal protein L18A (RPL18aB)	CRI2_6_D03_SP6	-0.319	-0.702	-0.139	-1.072	0.057	0.528	-0.483	-0.516	0.114	-1.433	-0.788	-1.356	0.233	-0.564	0.231	-0.656	-0.105	-0.223	-0.053	1.45	1.286	0.554	-0.222	-0.093
BE642022	68417.m00813 polyubiquitin (UBQ10) (SEN3) senescence-associated protein; identical to GI:870791	CRI2_4_O18_SP6	-0.285	0.086	-0.33	-2.055	0.167	0.507	-0.181	-0.512	0.04	-4.305	-3.247	-1.777	0.383	-0.546	0.742	0.249	-1.146	-0.757	0.237	2.679	3.375	0.445	1.035	0.975
BE640673	68415.m03588 DNA-directed RNA polymerase I(A) and III(C) 14 kDa subunit (RPAC14) identical to RNA polymerase I(A) and III(C) 14 kDa subunit (AtRPAC14) [Arabidopsis thaliana] GI:1184686	CRI2_1_A05_SP6	0.866	-0.175	1.248	1.063	0.419	0.014	0.387	1.211	0.052	1.534	0.84	0.545	NaN	NaN	-0.227	NaN	0.253	-0.051	0.013	NaN	-2.226	-0.243	-0.156	-0.194
BE641855	68418.m04674 proteasome maturation factor UMP1 family protein contains Pfam profile PF05348: Proteasome maturation factor UMP1	CRI2_4_H03_SP6	-0.229	0.551	-0.309	0.675	1.113	0.464	0.089	-0.114	-0.009	-1.589	-1.386	-0.145	-0.019	-0.54	0.605	-0.208	-0.646	-0.114	-0.224	1.569	2.23	NaN	-0.282	0.725
BE642712	68415.m03152 3-beta hydroxysteroid dehydrogenase/isomerase family protein contains Pfam profile PF01073 3-beta hydroxysteroid dehydrogenase/isomerase domain; similar to NAD(P)-dependent steroid dehydrogenase from Homo sapiens [SP|Q15738], Mus musculus [SP	CRI2_6_M20_SP6	-0.954	0.029	-1.357	-0.781	0.381	0.264	-0.055	-0.25	-0.039	-2.192	-2.114	-0.203	0.176	-0.053	-0.272	0.889	-0.322	-0.191	0.123	NaN	1.758	-0.009	0.344	0.581
BQ086920	68418.m02449 polyubiquitin (UBQ4) identical to GI:17677	CRI2_10_A02_SP6	-0.445	-0.824	0.204	0.905	0.808	0.296	-0.457	-0.199	-0.114	0.477	0.556	1.055	-0.912	0.31	-0.06	-0.359	-0.251	-0.249	-0.442	-0.602	-0.483	-0.129	-0.959	NaN
BQ087269	68416.m01142 60S ribosomal protein L4/L1 (RPL4A) strong similarity to 60S ribosomal protein L1 GB:P49691	CRI2_10_L06_SP6	0.638	0.493	1.766	-0.43	0.497	0.812	0.821	0.974	0.135	NaN	0.973	-0.438	-0.126	-0.748	0.435	-0.73	0.079	0.115	NaN	-1.411	NaN	-0.193	NaN	-0.474
BQ086955	68414.m02946 glycosyl transferase family 2 protein similar to cellulose synthase from Agrobacterium tumeficiens [gi:710492] and Agrobacterium radiobacter [gi:710493]; contains Pfam glycosyl transferase, group 2 family protein domain PF00535 isoform contai	CRI2_10_E22_SP6	0.373	-0.492	1.307	0.799	0.367	0.097	0.14	NaN	-0.014	0.41	1.087	-0.088	-0.452	NaN	-1.041	0.279	0.145	-0.117	-0.412	-0.622	-0.735	-0.373	-0.334	0.472
BE642279	68414.m08372 expressed protein	CRI2_5_J24_SP6	0.946	0.57	2.227	-0.994	0.334	0.374	1.073	0.252	1.277	NaN	-1.617	-4.518	1.587	1.438	1.326	2.259	-0.481	-0.422	-1.622	0.333	0.169	-0.345	-0.7	-0.22
BE640919	68414.m01805 ubiquinol-cytochrome C reductase complex 7.8 kDa protein, putative / mitochondrial hinge protein, putative similar to SP|P48504 Ubiquinol-cytochrome C reductase complex 7.8 kDa protein (EC 1.10.2.2) (Mitochondrial hinge protein) (CR7) {Solanu	CRI2_1_M01_SP6	0.21	-0.108	1.196	0.807	0.442	0.328	0.129	0.578	0.215	0.575	NaN	0.715	0.079	0.401	-0.925	-0.002	-0.239	-0.288	-0.72	-0.974	-0.631	0.547	-0.558	NaN
BE643050	68415.m02450 expressed protein .	CRI2_7_M06_SP6	-0.219	-0.605	0.398	0.787	0.226	0.183	-0.095	-0.329	0.207	-0.49	0.11	-0.531	-0.607	0.279	-0.505	0.837	-1.095	-0.641	-0.523	-0.067	0.237	-0.111	0.089	0.023
BE641853	68417.m00746 vesicle-associated membrane family protein / VAMP family protein similar to VAP27 GI:6688926 [Nicotiana plumbaginifolia]	CRI2_4_H01_SP6	0.242	0.542	0.617	-0.309	-0.189	0.535	0.377	0.663	0.185	-0.147	0.241	-0.023	0.648	-0.746	0.838	0.142	-0.056	-0.083	-0.427	0.072	-0.615	0.718	-0.232	0.297
BE642777	68414.m07027 aspartyl protease family protein contains Pfam profiles: PF00026 eukaryotic aspartyl protease, PF03489 surfactant protein B, PF05184 saposin-like type B, region 1	CRI2_6_P18_SP6	-0.461	0.247	0.75	-1.02	0.458	0.584	-0.08	-0.344	-0.232	0.014	0.015	0.165	1.415	-0.113	0.614	NaN	0.029	-0.511	-1.381	-0.881	-1.048	-0.063	NaN	-0.827
BE642770	68414.m05465 40S ribosomal protein S7 (RPS7A) similar to 40S ribosomal protein S7 homolog GI:5532505 from [Brassica oleracea]	CRI2_6_P10_SP6	0.126	-0.474	1.136	-0.167	0.59	0.893	0.095	0.047	-0.05	NaN	0.469	0.024	0.328	0.202	0.442	-1.077	-0.027	-0.563	-1.27	-0.283	-0.629	-0.042	-0.473	-0.685
BE642843	68416.m01012 thioredoxin family protein similar to thioredoxin H-type GB:P29448 SP|P29448 [Arabidopsis thaliana], Thioredoxin H-type 2 (TRX-H2) SP|Q07090 {Nicotiana tabacum}; contains Pfam profile: PF00085 Thioredoxin	CRI2_7_C16_SP6	-0.01	-0.406	0.74	-0.274	0.358	0.613	-0.025	0.105	0.187	NaN	0.458	-0.284	0.299	0.546	0.222	-0.594	-1.17	-0.642	-0.376	-0.567	-0.646	-0.303	0.925	-0.268
BQ087275	68417.m00384 small nuclear ribonucleoprotein D1, putative / snRNP core protein D1, putative / Sm protein D1, putative similar to small nuclear ribonucleoprotein Sm D1 (snRNP core protein D1, Sm-D1, Sm-D autoantigen) [Mouse] SWISS-PROT:P13641	CRI2_10_L18_SP6	-0.321	0.596	0.366	-1.709	0.612	1.311	0.141	0.157	-0.006	0.549	0.623	0.215	NaN	NaN	0.198	NaN	1.017	0.196	-1.215	-1.671	-2.085	-0.645	-0.516	-0.221
BE642362	68414.m01111 histidine acid phosphatase family protein contains Pfam profile PF00328: Histidine acid phosphatase; similar to multiple inositol polyphosphate phosphatase (GI:4105496)[Mus musculus]; EST gb|R64758 comes from this gene	CRI2_5_N13_SP6	-0.276	-0.336	-0.148	0.752	0.063	-0.577	-0.101	-0.169	-0.252	-0.064	-0.365	-0.777	-0.485	-0.065	0.219	0.798	-0.374	-0.617	-0.215	0.627	-0.031	0.2	0.307	-0.287
BE642194	68417.m05420 RWP-RK domain-containing protein similar to nodule inception protein GI:6448579 from (Lotus japonicus); contains Pfam profile: PF02042 RWP-RK domain	CRI2_5_G10_SP6	-0.311	0.517	-0.543	-0.765	0.436	-0.688	0.162	-0.007	0.011	-1.76	-1.568	-0.416	-0.199	-0.589	0.703	0.196	-0.207	-0.376	-0.149	0.516	1.923	-0.386	0.168	0.816
BE641781	68416.m07063 60S ribosomal protein L7A (RPL7aB) 60S RIBOSOMAL PROTEIN L7A - Oryza sativa, SWISSPROT:RL7A_ORYSA	CRI2_4_D20_SP6	0.374	0.237	0.785	1.186	0.617	NaN	-0.1	0.138	-0.154	NaN	0.198	-0.194	0.101	-0.334	-0.011	NaN	-1.17	-0.488	-2.122	-0.227	-0.414	-0.22	0.816	-0.448
BQ086999	68414.m09466 transducin family protein / WD-40 repeat family protein contains 5 WD-40 repeats (PF00400) (1 weak); similar to Hypothetical RAE1-like protein.(SP:Q38942) [Arabidopsis thaliana]; similar to mRNA-associated protein mrnp 41 ((mRNA export protei	CRI2_10_M16_SP6	0.364	0.143	0.61	-0.549	0.038	1.04	0.095	0.933	-0.125	NaN	1.207	-0.42	-0.624	0.429	-1.55	-0.68	0.288	0.115	-0.823	-1.202	-1.313	-0.475	-0.486	0.122
BE642995	68417.m00210 cathepsin B-like cysteine protease, putative similar to cathepsin B-like cysteine proteinase GI:609175 from [Nicotiana rustica]; contains an unusually short, 5nt exon	CRI2_7_J15_SP6	-0.568	-0.994	-0.016	0.954	0.359	-0.018	-0.639	-0.904	-0.317	NaN	-0.218	-0.79	-1.443	-0.475	-0.962	0.043	-0.255	-0.739	-1.01	-0.969	-0.492	0.022	-0.159	-0.18
BE642850	68416.m07084 PWWP domain-containing protein putative transcription factor HUA2, Arabidopsis thaliana, EMBL:AF116556	CRI2_7_C23_SP6	-1.055	-1.014	-0.941	-0.829	0.237	0.056	-0.926	-1.219	-0.386	NaN	-1.807	-1.889	-0.528	0.094	0.01	0.142	NaN	NaN	-0.814	0.579	1.519	NaN	NaN	0.817
BQ086995	68414.m03653 acetyltransferase-related low similarity to O-acetyltransferase [Cryptococcus neoformans var. neoformans] GI:17063556	CRI2_10_M08_SP6	0.924	-0.225	1.556	0.115	0.083	0.148	0.347	1.37	-0.134	NaN	1.196	-0.086	0.272	1.375	-0.929	0.366	-0.059	-0.283	-1.37	-1.254	-1.502	-0.101	0.123	-0.276
BE642170	68416.m05507 caltractin / centrin identical to caltractin; centrin GI:3688162 from [Arabidopsis thaliana]	CRI2_5_F09_SP6	-0.601	0.326	-0.79	-0.16	0.056	-0.043	0.138	0.08	0.026	-1.446	-0.99	0.072	0.001	-0.638	0.279	-0.598	-0.597	-0.378	0.545	2.073	1.721	1.305	0.82	0.698
BE642819	68414.m07641 expressed protein similar to enterophilin-2L (GI:12718845) [Cavia porcellus]; similar to Hyaluronan mediated motility receptor (Intracellular hyaluronic acid binding protein) (Receptor for hyaluronan-mediated motility) (CD168 antigen) (Swiss-	CRI2_7_B15_SP6	-0.621	-0.345	-0.717	-0.512	0.416	0.539	-0.218	-0.331	-0.063	NaN	-1.589	-0.944	-1.294	-0.233	-0.244	0.259	0.203	-0.37	-0.241	0.192	1.346	-0.241	0.55	1.05
BE642988	68418.m01789 KH domain-containing protein various predicted proteins, Arabidopsis thaliana and Oryza sativa	CRI2_7_J08_SP6	-0.04	-0.571	1.039	-0.001	0.444	0.45	0.613	-0.033	0.631	NaN	0.748	-0.607	0.432	0.018	-0.16	0.594	-0.062	-0.347	-0.703	-1.447	-1.881	-0.569	-0.613	0.08
BE643060	68415.m04678 phospholipid/glycerol acyltransferase family protein low similarity to SP|O87707 CicA protein {Caulobacter crescentus}; contains Pfam profile PF01553: Acyltransferase	CRI2_7_M16_SP6	-0.568	-1.011	0.567	-1.014	-0.072	-0.868	-0.125	-0.466	-0.079	NaN	0.287	-1.407	-0.206	-0.609	-1.507	-0.18	-0.873	-0.948	-0.56	0.012	0.041	0.275	-0.144	-0.511
BQ087231	68416.m01567 heat shock protein 70, putative / HSP70, putative strong similarity to heat shock protein GI:425194 [Spinacia oleracea]	CRI2_10_D24_SP6	0.955	1.092	1.842	-0.243	0.623	1.166	0.71	1.209	0.141	NaN	1.131	NaN	NaN	-0.747	-1.229	-1.798	0.288	0.392	-0.007	-1.646	-1.914	-0.539	-0.366	-0.106
BE641013	68418.m07574 elongation factor 1-alpha / EF-1-alpha identical to SWISS-PROT:P13905 elongation factor 1-alpha (EF-1-alpha) [Arabidopsis thaliana]	CRI2_2_A14_SP6	-0.481	-0.58	0.096	0.975	-0.053	-0.047	-0.096	0.041	-0.138	0.766	0.614	0.367	-1.256	-0.737	-1.325	0.983	-0.242	-0.457	0.267	-0.501	-0.376	-0.128	-0.031	0.047
BE641873	68418.m06562 expressed protein similar to unknown protein (gb|AAF24565.1)	CRI2_4_H22_SP6	-0.373	0.178	-1.396	-1.935	-0.126	0.841	-0.107	-0.23	0.028	NaN	-1.432	-1.098	NaN	NaN	NaN	NaN	-0.37	0.048	-0.077	1.393	1.822	0.058	0.293	0.376
BE641789	68416.m00847 60S ribosomal protein L13A (RPL13aA) similar to ribosomal protein L13A GB:O49885 [Lupinus luteus]	CRI2_4_E05_SP6	-0.8	-1.235	-0.468	0.21	-0.31	-0.432	-0.619	-0.842	NaN	-0.874	-0.669	-0.46	0.088	0.849	-1.005	-0.444	-0.344	-0.45	0.021	1.237	1.708	0.259	0.144	-0.209
BE641026	68417.m00455 syntaxin, putative (SYP123) similar to SP|Q9ZSD4 Syntaxin 121 (AtSYP121) (Syntaxin-related protein At-Syr1) {Arabidopsis thaliana}	CRI2_2_B04_SP6	-1.087	0.31	-2.287	-0.765	0.241	-0.228	-0.262	-0.358	-0.094	-3.898	-3.822	-1.477	-1.004	-0.399	0.065	0.737	-0.351	-0.578	0.516	2.626	2.935	0.666	1.342	0.949
BE641846	68418.m00716 pentatricopeptide (PPR) repeat-containing protein contains Pfam profile PF01535: PPR repeat	CRI2_4_G17_SP6	-0.301	0.574	-0.874	-0.505	0.18	0.288	-0.049	-0.018	0.029	-1.836	-1.079	-0.489	0.842	-0.711	0.899	0.538	-0.397	-0.52	0.272	2.058	1.31	1.322	0.413	0.461
BE640842	68415.m04407 expressed protein	CRI2_1_I01_SP6	0.209	0.161	0.839	0.795	0.596	0.448	0.303	0.77	0.064	0.55	0.837	0.687	0.624	0.133	-0.271	0.88	-0.181	0.06	-0.312	0.026	0.18	0.393	-0.388	NaN
BE641159	68414.m00329 coproporphyrinogen III oxidase, putative / coproporphyrinogenase, putative / coprogen oxidase, putative similar to coproporphyrinogen III oxidase, chloroplast [precursor] from Glycine max [SP|P35055], Nicotiana tabacum [SP|Q42946], Hordeum vu	CRI2_2_H05_SP6	0.205	0.352	-0.918	-0.504	0.502	1.124	0.09	0	0.069	-0.75	-0.782	-0.999	-0.329	-0.667	0.719	-0.432	-0.193	-0.147	-0.401	0.517	1.141	-0.153	-0.194	0.275
BE641271	68418.m00550 cellulose synthase, catalytic subunit (Ath-B) nearly identical to gi:2827143, cellulose synthase, catalytic subunit (Ath-B)	CRI2_2_M14_SP6	-1.092	-0.092	-1.385	-0.113	0.067	0.251	-0.245	-0.36	-0.071	-1.982	-2.255	-1.179	-0.307	-0.171	-0.198	1.126	-0.71	-0.466	0.237	1.818	2.453	0.251	0.959	0.987
BE642142	68415.m01900 amidophosphoribosyltransferase / glutamine phosphoribosylpyrophosphate amidotransferase / phosphoribosyldiphosphate 5-amidotransferase identical to amidophosphoribosyltransferase [Arabidopsis thaliana] GI:469193; identical to cDNA amidophosph	CRI2_5_E04_SP6	-1.221	0.077	-1.93	-0.824	0.091	-0.253	-0.314	-0.477	-0.166	-1.982	-2.363	0.481	0.164	0.056	-0.019	0.917	-0.719	NaN	0.244	2.989	2.697	0.382	1.108	0.763
BE643373	68414.m07641 expressed protein similar to enterophilin-2L (GI:12718845) [Cavia porcellus]; similar to Hyaluronan mediated motility receptor (Intracellular hyaluronic acid binding protein) (Receptor for hyaluronan-mediated motility) (CD168 antigen) (Swiss-	CRI2_8_K08_SP6	0.151	-0.346	0.606	-0.22	0.411	0.857	0.001	-0.113	0.073	NaN	0.58	-0.1	1.345	0.296	0.365	NaN	-0.736	-0.482	-0.307	-1.728	-1.079	-0.156	NaN	-0.29
BQ087463	68416.m06091 cysteine proteinase, putative contains similarity to cysteine proteinase GI:479060 from [Glycine max]	CRI2_10_L13_SP6	-0.114	0.327	-0.016	-1.123	0.605	1.571	-0.175	0.139	-0.058	0.848	0.272	-0.316	-0.622	0.197	0.62	-0.741	0.487	0.252	-1.554	-1.218	-3.137	-0.587	-0.957	-0.101
BE641884	68416.m05716 DNA-directed RNA polymerase II 13.6 kDa subunit (RPB13.6) identical to SP|Q38859 DNA-directed RNA polymerase II 13.6 kDa polypeptide (EC 2.7.7.6) {Arabidopsis thaliana}	CRI2_4_I10_SP6	0.323	-0.168	1.4	1.343	0.516	0.25	0.436	-0.288	-0.231	1.193	0.457	1.048	NaN	0.162	NaN	NaN	-0.223	-0.396	-0.664	-0.618	-0.58	-0.231	-0.613	NaN
BE642532	68414.m02592 high mobility group protein beta1 (HMGbeta1) / HMG protein beta1 nearly identical to HMG protein (HMGbeta1) [Arabidopsis thaliana] GI:2832359	CRI2_6_E24_SP6	0.519	-0.194	2.077	-0.246	0.465	0.685	0.388	0.641	0.236	NaN	1.327	-0.895	0.649	-0.239	-0.778	0.774	0.47	0.361	-1.525	-1.797	-2.425	-0.91	-0.851	0.378
BE642825	68417.m03378 short-chain dehydrogenase/reductase (SDR) family protein contains INTERPRO family IPR002198 Short-chain dehydrogenase/reductase (SDR) superfamily; contains Pfam PF00106: oxidoreductase, short chain dehydrogenase/reductase family	CRI2_7_B21_SP6	-1.04	-0.03	-1.561	-1.695	0.049	-0.153	-0.329	-0.427	-0.182	-3.038	-3.569	-1.305	-0.848	NaN	-0.176	-0.134	-0.444	-0.552	0.264	2.218	1.763	0.788	0.775	0.755
BE642050	68418.m07319 phox (PX) domain-containing protein similar to SP|O60749 Sorting nexin 2 {Homo sapiens}; contains Pfam profile PF00787: PX domain	CRI2_5_A01_SP6	0.473	-0.09	1.257	0.978	0.401	-0.113	0.308	0.807	-0.342	1.136	NaN	0.897	1.298	0.92	NaN	NaN	-0.601	-0.404	-0.414	-0.68	-1.774	0.546	-0.073	NaN
BE642836	68415.m06002 NPL4 family protein contains Pfam domain, PF05021: NPL4 family	CRI2_7_C08_SP6	-0.752	-0.18	-0.882	-2.65	0.288	NaN	-0.407	-0.42	-0.143	-3.905	-0.88	-0.958	0.045	0.227	0.249	-0.866	-1.263	-0.978	0.263	2.013	2.143	0.002	1.166	1.004
BE641784	68414.m09239 protein kinase, putative similar to viroid symptom modulation protein/dual-specificity protein kinase [Lycopersicon esculentum] gi|7672777|gb|AAF66637	CRI2_4_D23_SP6	-0.168	0.274	-0.741	-1.196	0.797	0.688	-0.033	-0.186	-0.126	-1.831	-1.454	-1.311	0.727	-0.094	0.548	-0.445	-0.335	-0.174	0.247	0.343	1.786	-0.492	NaN	0.62
BE641818	68417.m04210 protein arginine N-methyltransferase, putative similar to protein arginine N-methyltransferase 1-variant 2 [Homo sapiens] GI:7453575	CRI2_4_F12_SP6	0.489	0.18	0.857	0.943	-0.686	0.375	0.442	0.977	0.257	0.596	0.919	0.267	NaN	NaN	NaN	NaN	-0.053	-0.175	-1.365	-1.128	-1.803	-0.22	-0.361	NaN
BE642802	68418.m05223 expressed protein	CRI2_7_A20_SP6	-1.14	-0.034	-1.744	-0.985	0.183	0.033	-0.348	-0.422	-0.028	-3.413	-3.027	-1.085	-1.253	-0.236	-1.226	-0.364	-0.296	-0.551	0.391	3.691	3.062	0.36	1.16	0.634
BE642389	68416.m01368 60S acidic ribosomal protein P0 (RPP0C) similar to 60S acidic ribosomal protein P0 GI:2088654 [Arabidopsis thaliana]	CRI2_5_O16_SP6	-0.82	-1.468	0.104	-1.753	0.018	-0.117	-0.671	-0.983	-0.356	NaN	-0.139	-1.161	0.331	-0.358	0.129	-0.347	NaN	-1.1	0.022	1.96	2.225	0.304	1.251	NaN
BE643322	68418.m02911 mitochondrial import inner membrane translocase subunit Tim17/Tim22/Tim23 family protein contains Pfam PF02466: Mitochondrial import inner membrane translocase subunit Tim17	CRI2_8_I04_SP6	-1.176	0.308	-2.005	-1.81	0.262	0.268	-0.283	-0.527	-0.127	-3.74	NaN	-0.852	-0.84	0.247	-0.391	0.772	-0.553	-0.405	0.488	3.616	2.322	0.062	0.662	1.095
BE642066	68415.m04429 mitochondrial import inner membrane translocase subunit TIM44, putative contains similarity to Swiss-Prot:O35857 import inner membrane translocase subunit TIM44, mitochondrial precursor [Mus musculus]; contains Pfam domian PF04280: Mitochondr	CRI2_5_A18_SP6	0.984	-0.11	2.004	1.308	0.617	-0.238	0.641	1.264	0.093	1.101	0.968	1.053	NaN	0.546	NaN	NaN	-0.528	-0.729	-0.265	-0.688	-0.989	0.22	-0.244	NaN
BE643079	68414.m02190 expressed protein	CRI2_7_O02_SP6	-0.845	0.593	-1.164	-0.957	0.144	-0.124	-0.129	-0.412	-0.041	-2.355	-2.466	-0.333	-0.585	-0.181	0.446	-0.332	-0.597	-0.979	0.412	2.491	2.642	0.669	1.262	1.059
BE642401	68415.m03371 xanthine/uracil permease family protein contains Pfam profile: PF00860 permease family	CRI2_5_P05_SP6	-0.329	0.254	-1.043	-1.051	0.352	0.882	-0.105	-0.109	0.007	-1.819	-1.749	-1.409	-0.186	0.302	0.348	-1.253	-0.284	-0.521	-0.262	0.751	1.467	0.17	0.342	0.53
BE641424	68418.m00830 leucine-rich repeat protein kinase, putative / extra sporogenous cells (ESP) identical to extra sporogenous cells [Arabidopsis thaliana] gi|23304947|emb|CAD42912; contains Pfam domains PF00560: Leucine Rich Repeat and PF00069: Protein kinase	CRI2_3_D21_SP6	0.153	0.301	0.552	-0.956	0.637	NaN	0.05	0.699	0.137	NaN	0.276	-0.417	2.537	NaN	0.194	NaN	-0.231	-0.044	-1.348	-1.267	0.066	-0.073	NaN	-0.696
BE642923	68414.m07730 photosystem II core complex proteins psbY, chloroplast (PSBY) / L-arginine metabolising enzyme identical to SP:O49347 Photosystem II core complex proteins psbY, chloroplast precursor (L-arginine metabolising enzyme) (L-AME) [Contains: Photosy	CRI2_7_G08_SP6	0.482	-0.065	1.568	-0.616	0.278	1.081	0.333	0.924	0.292	NaN	0.816	-0.294	NaN	NaN	0.763	NaN	-0.195	-0.288	-0.633	-1.794	-3.159	-0.549	-0.242	-0.226
BE642698	68414.m00647 ethylene-responsive factor, putative similar to ethylene response factor 1 GB:AAD03544 GI:4128208 from [Arabidopsis thaliana]	CRI2_6_M03_SP6	-0.514	-0.15	0.294	0.892	0.528	0.274	0.236	0.059	0.135	-0.263	0.482	0.56	NaN	NaN	NaN	NaN	-0.135	-0.364	-1.009	-0.266	-0.753	-0.367	-0.557	NaN
BQ086987	68418.m02084 NADH-cytochrome b5 reductase identical to NADH-cytochrome b5 reductase [Arabidopsis thaliana] GI:4240116	CRI2_10_K16_SP6	0.767	-0.223	1.899	-0.203	0.768	1.154	0.451	0.895	0.538	NaN	0.813	-0.266	NaN	NaN	-0.347	NaN	-0.168	0.151	-0.299	-2.499	-2.255	-0.743	-0.433	0.07
BE641082	68416.m07041 proline-rich family protein contains proline-rich region, INTERPRO:IPR000694	CRI2_2_D15_SP6	0.843	0.879	1.178	-0.275	0.811	NaN	0.46	0.696	0.354	-0.138	0.482	-0.075	1.911	NaN	NaN	NaN	-0.558	0.1	-0.1	-1.352	-0.03	-0.296	NaN	-0.548
BE641255	68416.m01063 pentatricopeptide (PPR) repeat-containing protein contains INTERPRO:IPR002885 PPR repeats	CRI2_2_L22_SP6	-0.446	-0.311	0.13	-1.108	-0.781	NaN	-0.031	-0.19	0.201	NaN	-0.377	-0.897	-0.129	-0.349	-0.185	-1.753	-1.101	-0.895	-0.18	1.11	1.214	0.641	-0.073	-0.804
BE642060	68416.m03553 expressed protein non-consensus GC donor splice site at exon 16	CRI2_5_A12_SP6	-0.517	0.097	-1.217	0.139	0.309	-0.118	-0.097	-0.208	-0.025	-2.309	-2.412	-0.014	-1.131	-0.085	-0.174	1.158	-0.584	-0.62	0.478	3.03	2.159	0.173	0.641	0.655
BE642598	68418.m06822 thiazole biosynthetic enzyme, chloroplast (ARA6) (THI1) (THI4) identical to SP|Q38814 Thiazole biosynthetic enzyme, chloroplast precursor (ARA6) {Arabidopsis thaliana}	CRI2_6_H21_SP6	-0.501	-0.42	-0.598	-0.989	0.375	NaN	-0.537	-0.773	-0.287	NaN	-1.066	-1.349	-0.359	-0.589	-0.692	NaN	-0.644	-0.5	-0.26	0.124	0.892	0.217	0.532	-0.673
BQ087251	68414.m01830 tetratricopeptide repeat (TPR)-containing protein ESTs gb|F20110 and gb|F20109 come from this gene; contains Pfam profile PF00515: TPR Domain	CRI2_10_H18_SP6	0.069	0.22	0.616	-1.223	0.454	0.973	0.341	0.508	-0.252	0.376	1.204	0.35	NaN	NaN	-0.541	NaN	0.696	0.294	NaN	-1.408	-1.838	-0.618	-0.835	-0.264
BE641285	68418.m05585 expressed protein	CRI2_2_N06_SP6	-0.722	0.307	-1.873	-1.679	-0.308	0.155	-0.161	-0.356	-0.145	NaN	-2.291	-1.986	-0.682	-0.557	0.221	0.521	-0.569	-0.57	0.319	2.31	2.343	0.62	1.24	1.147
BE643154	68416.m05790 40S ribosomal protein S14 (RPS14C) ribosomal protein S14 -Zea mays,PIR2:A30097	CRI2_8_A21_SP6	-0.873	-1.611	-0.618	-0.58	0.229	-0.442	-0.574	-1.276	-0.307	-1.355	-1.348	-1.413	-0.734	0.889	-0.163	0.252	-0.148	-0.347	-0.091	1.863	2.299	0.103	0.462	0.103
BE642211	68417.m03691 fibrillarin 2 (FIB2) identical to fibrillarin 2 GI:9965655 from [Arabidopsis thaliana]	CRI2_5_H03_SP6	0.882	0.557	1.794	1.163	0.643	0.32	0.188	0.705	0.11	NaN	0.889	0.127	0.892	-0.326	0.909	NaN	0.035	-0.358	-0.797	-0.624	-1.037	-0.287	NaN	-0.678
BE642542	68415.m05305 protodermal factor 1 (PDF1) identical to protodermal factor 1 [Arabidopsis thaliana] gi|4929130|gb|AAD33869	CRI2_6_F11_SP6	-0.555	-0.918	-0.734	-0.849	0.598	0.402	-0.902	-1.156	-0.977	-1.113	-1.341	-0.647	-0.967	-0.9	-0.018	0.386	-0.026	NaN	-0.153	1.535	1.825	-0.135	0.33	1.361
BE641502	68416.m06839 40S ribosomal protein S27 (ARS27A) identical to cDNA ribosomal protein S27 (ARS27A) GI:4193381	CRI2_3_H07_SP6	-0.696	0.279	-1.495	-1.261	0.726	NaN	-0.085	-0.35	0.086	-4.181	-2.714	-1.957	0.512	-0.795	0.781	-0.592	-0.75	-0.2	0.457	2.703	2.901	0.018	0.635	0.885
BE643312	68414.m01441 Pep3/Vps18/deep orange family protein contains Pfam profile PF05131: Pep3/Vps18/deep orange family; similar to Vacuolar protein sorting 18 (hVPS18) (SP:Q9P253) {Homo sapiens}	CRI2_8_H17_SP6	-0.616	0.664	-1.341	-2.6	-0.341	0.304	0.07	-0.203	0.097	NaN	-2.278	-1.233	0.76	-0.959	1.039	-0.167	-0.439	-0.421	0.548	3.421	2.564	2.2	0.981	0.624
BE641603	68414.m00523 ribosomal protein L6 family protein Similar to Mycobacterium RlpF (gb|Z84395). ESTs gb|T75785,gb|R30580,gb|T04698 come from this gene	CRI2_3_L21_SP6	0.506	0.5	-0.004	-0.471	0.768	NaN	0.3	0.483	-0.035	0.884	0.322	-0.008	NaN	NaN	NaN	NaN	-0.288	-0.217	NaN	-1.661	-1.749	0.026	-0.55	-0.518
BE641096	68414.m08294 hypothetical protein	CRI2_2_E06_SP6	-0.32	-0.607	-0.352	0.738	-0.183	0.251	-0.112	0.202	-0.109	1.297	0.651	0.324	NaN	NaN	NaN	NaN	-0.261	-0.276	-0.373	-1.171	-1.24	-0.091	NaN	0.073
BE641332	68417.m03388 disease resistance protein (TIR class), putative domain signature TIR exists, suggestive of a disease resistance protein.	CRI2_2_P16_SP6	-0.736	0.246	-1.995	-1.76	-0.308	0.474	-0.082	-0.249	0.035	NaN	-1.603	-1.676	0.664	-0.866	0.819	-0.2	-0.328	-0.451	0.703	3.681	3.317	1.978	1.081	0.901
BQ086986	68414.m03548 expressed protein ; expression supported by MPSS	CRI2_10_K14_SP6	0.67	0.474	0.604	-0.365	-0.01	1.253	0.229	0.21	-0.227	-0.335	1.107	-0.762	NaN	NaN	NaN	NaN	0.793	0.467	-1.426	-1.576	-2.59	NaN	NaN	0.155
BE641256	68418.m01277 histone H3 identical to HISTONE H3.2, MINOR, Medicago sativa, SWISSPROT:P11105, histone H3 variant H3.3 Lycopersicon esculentum GI:1435157; contains Pfam profile PF00125 Core histone H2A/H2B/H3/H4	CRI2_2_L23_SP6	0.215	-0.045	0.902	-1.189	0.477	-0.098	0.22	0.55	0.239	NaN	0.886	-0.497	0.353	0.387	0.652	NaN	-0.298	0.153	-1.081	-1.036	-1.571	-0.198	-0.401	-0.597
BE641351	68416.m02993 adenosylhomocysteinase, putative / S-adenosyl-L-homocysteine hydrolase, putative / AdoHcyase, putative strong similarity to SP|P50248|SAHH_TOBAC Adenosylhomocysteinase (EC 3.3.1.1) (S-adenosyl-L-homocysteine hydrolase) (AdoHcyase) {Nicotiana	CRI2_3_A16_SP6	0.258	-0.02	0.677	0.442	0.446	0.232	0.023	0.218	0.163	NaN	0.739	-0.285	-0.385	-0.198	-0.86	0.625	-0.136	-0.104	-0.359	0.007	-0.267	-0.429	-0.357	0.288
BE641708	68416.m06842 COP9 signalosome complex subunit 1 / CSN complex subunit 1 (CSN1) / COP11 protein (COP11) / FUSCA protein (FUS6) FUSCA6, COP11, CSN1; identical to FUS6 GI:432446, SP:P45432 from [Arabidopsis thaliana]; contains Pfam profile PF01399: PCI domai	CRI2_4_A15_SP6	0.163	-0.158	0.788	0.952	0.088	-0.3	-0.01	0.422	-0.056	NaN	0.619	0.295	0.196	1.257	-0.733	0.327	-0.127	-0.458	-0.055	-0.117	-0.404	0.019	0.074	-0.245
BE643209	68416.m02252 cation/hydrogen exchanger, putative (CHX19) similar to putative Na+/H+-exchanging protein GB:CAA23036 from [Arabidopsis thaliana]; monovalent cation:proton antiporter family 2 (CPA2) member, PMID:11500563	CRI2_8_D05_SP6	-0.774	0.279	-1.642	-1.996	0.127	0.591	-0.071	-0.317	-0.01	NaN	-2.038	-1.655	0.55	-0.572	0.944	-0.736	-0.541	-0.338	0.103	2.376	2.778	0.343	0.759	0.565
BE642486	68416.m05491 2-oxoacid-dependent oxidase, putative strong similarity to partial cds of 2-oxoacid-dependent oxidase (din11) from GI:10834554 [Arabidopsis thaliana]	CRI2_6_C24_SP6	0.914	0.024	1.865	-0.337	0.588	0.73	0.809	1.482	0.318	NaN	1.154	-0.562	NaN	0.423	NaN	NaN	-0.339	0.252	-1.46	-2.282	-2.814	-0.139	0.108	-0.022
BQ087441	68416.m06325 UBP1 interacting protein 2a (UBA2a) identical to UBP1 interacting protein 2a [Arabidopsis thaliana] GI:19682816; contains InterPro entry IPR000504: RNA-binding region RNP-1 (RNA recognition motif) (RRM)	CRI2_10_H15_SP6	0.377	0.297	1.373	-1.246	-0.024	NaN	0.28	0.332	0.05	-1.055	-0.329	-0.164	NaN	NaN	0.327	NaN	0.167	-0.051	1.326	-0.507	0.638	NaN	-0.515	-0.597
BE641504	68414.m04494 protease inhibitor/seed storage/lipid transfer protein (LTP) family protein low similarity to glucoamylase S1/S2 [Precursor] from Saccharomyces cerevisiae [SP|P08640], proteophosphoglycan from Leishmania major [GI:5420387]; contains Pfam prot	CRI2_3_H10_SP6	-0.935	-0.133	-1.499	-2.245	0.338	0.584	-0.621	-0.842	-0.068	-3.415	-2.518	-0.961	0.156	-1.126	0.643	-0.838	-0.038	-0.67	0.175	3.177	2.665	0.739	0.571	0.576
BE641771	68416.m05938 actin 3 (ACT3) identical to SP|P53493 Actin 3 {Arabidopsis thaliana}; supported by full-length cDNA: Ceres: 19581.	CRI2_4_D10_SP6	0.4	0.338	1.457	-0.661	0.07	1.107	0.609	0.817	0.036	NaN	0.708	0.607	1.209	-0.02	0.701	0.394	-0.007	-0.721	-1.634	-1.17	-1.871	NaN	NaN	-0.558
BE643143	68418.m01202 40S ribosomal protein S6 (RPS6B)	CRI2_8_A09_SP6	-0.814	-1.273	0.069	0.164	0.274	-0.621	-0.219	-0.947	0.302	-0.628	-1.57	-0.329	-0.302	0.238	-1.184	0.294	-0.857	-1.048	0.291	1.8	2.491	1.174	0.549	NaN
BE641808	68416.m05982 plant uncoupling mitochondrial protein (PUMP) identical to plant uncoupling mitochondrial protein [Arabidopsis thaliana] GI:3115108	CRI2_4_F02_SP6	0.634	0.005	1.017	0.978	0.606	0.109	0.155	0.322	-0.224	1.179	0.678	0.947	-0.548	-0.086	0.456	0.804	0.004	-0.092	-0.96	-0.504	-0.167	-0.633	-0.13	NaN
BE643204	68414.m06115 26S proteasome AAA-ATPase subunit (RPT1a) similar to 26S proteasome ATPase subunit GI:1395190 from [Spinacia oleracea]	CRI2_8_C24_SP6	0.617	-0.194	1.583	-0.272	0.759	0.753	0.556	0.905	0.426	NaN	1.343	NaN	0.163	-0.514	-0.004	-0.735	-0.402	0.213	-1.018	-2.599	NaN	-0.659	-0.271	0.007
BE643416	68415.m02750 casein kinase II alpha chain, putative similar to casein kinase II, alpha chain (CK II) [Zea mays] SWISS-PROT:P28523; contains protein kinase domain, Pfam:PF00069	CRI2_8_M03_SP6	-0.615	0.14	-1.063	-0.343	0.527	0.111	-0.205	-0.283	-0.179	-2.664	-2.014	-0.267	-0.974	0.207	-0.486	0.58	-0.282	-0.388	0.315	2.951	2.132	-0.025	0.687	0.859
BQ086963	68418.m01852 bZIP transcription factor family protein similar to common plant regulatory factor 7 GI:9650828 from [Petroselinum crispum]; contains Pfam profile: PF00170 bZIP transcription factor	CRI2_10_G14_SP6	0.359	0.174	0.647	-0.81	-0.558	1.231	0.126	0.199	-0.192	0.099	1.006	-0.527	-0.731	NaN	0.309	-0.047	0.732	0.494	-1.41	-1.522	-2.789	NaN	-0.474	0.19
BE642407	68415.m00338 translin family protein similar to SP|Q99598 Translin-associated protein X (Translin-associated factor X) {Homo sapiens}; contains Pfam profile PF01997: Translin family	CRI2_5_P11_SP6	-0.83	0.535	-1.629	-0.773	0.83	-0.057	-0.154	-0.309	-0.062	-3.525	-3.325	0.008	0.335	-0.332	0.69	-0.299	-1.866	-1.165	0.33	2.869	3.708	NaN	1.107	1.146
BE641514	68414.m01641 WRKY family transcription factor similar to WKRY DNA-binding protein GB:AAD17441	CRI2_3_H20_SP6	0.832	0.499	0.249	-1.264	0.809	NaN	0.179	0.319	0.013	NaN	0.921	-0.564	1.51	0.681	1.4	0.242	0.667	0.431	-0.995	-0.393	-0.236	-0.788	-0.552	0
BE642192	68417.m03706 40S ribosomal protein S10 (RPS10A) 40S ribosomal protein S10 - Lumbricus rubellus, PID:e1329701	CRI2_5_G08_SP6	0.153	0.034	0.335	-0.784	0.587	0.245	0.012	-0.07	0.271	NaN	0.232	-0.598	0.499	0.033	0.604	-0.035	-0.641	-0.512	-0.474	0.02	-0.059	-0.396	NaN	-0.163
BE642788	68415.m00539 expressed protein	CRI2_7_A05_SP6	-0.891	-0.123	-0.972	-0.507	0.224	0.047	-0.251	-0.218	-0.194	-2.547	-2.192	-0.574	-1.03	0.071	-0.983	-0.38	-0.327	-0.463	0.259	2.306	2.171	-0.089	0.755	0.713
BE640898	68414.m01883 pyrophosphate-energized vacuolar membrane proton pump / pyrophosphate-energized inorganic pyrophosphatase (AVP-3) identical to pyrophosphate-energized vacuolar membrane proton pump (pyrophosphate-energized inorganic pyrophosphatase) SP:P31414	CRI2_1_K24_SP6	0.306	0.219	0.608	1.123	0.583	NaN	-0.046	0.266	0.187	-1.069	0.713	-0.334	NaN	NaN	0.058	-0.96	-0.651	0.223	-0.124	-2.058	-1.117	-0.657	NaN	0.144
BE640846	68417.m04905 fatty acid elongase, putative similar to fatty acid elongase 1, Arabidopsis thaliana,gb:U29142 [GI:881615]	CRI2_1_I06_SP6	-0.893	-0.879	-0.242	0.713	0.355	0.239	-0.303	NaN	-0.022	0.734	0.229	0.373	-1.458	NaN	-1.957	-0.167	-0.111	-0.226	0.485	-1.246	-1.346	-0.309	NaN	0.139
BE641681	68414.m07371 transducin family protein / WD-40 repeat family protein contains 5 WD-40 repeats (PF00400); similar to PAK/PLC-interacting protein 1 (GI:14211689) [Homo sapiens]	CRI2_3_P09_SP6	0.555	0.372	1.662	0.358	-0.669	0.111	0.141	0.827	0.117	NaN	NaN	0.304	1.029	-0.152	0.898	-0.592	-0.365	-0.287	-0.368	-1.281	-1.065	1.068	-0.035	0.203
BE643313	68415.m02704 expressed protein	CRI2_8_H18_SP6	0.767	0.019	1.222	-0.709	0.642	0.677	0.156	0.708	-0.294	NaN	0.824	0.348	1.668	0.382	1.053	NaN	0.153	-0.479	-1.8	-0.815	-1.237	-0.193	NaN	-0.677
BE642353	68417.m01761 expressed protein	CRI2_5_N04_SP6	-0.833	0.222	-1.596	-0.39	-0.003	-0.686	-0.331	-0.689	-0.18	-2.169	-2.414	-0.664	-1.308	-0.544	-0.016	0.76	-0.439	-0.441	0.414	1.693	1.604	0.561	0.521	0.696
BE642250	68417.m04445 myosin heavy chain-related contains weak similarity to Myosin heavy chain, nonmuscle type A (Cellular myosin heavy chain, type A) (Nonmuscle myosin heavy chain-A) (NMMHC-A) (Swiss-Prot:P35579) [Homo sapiens]	CRI2_5_I05_SP6	-1.304	0.196	-2.092	-2.069	-0.127	-0.415	-0.232	-0.491	-0.117	-3.922	-2.988	-0.155	-0.542	0.031	-0.215	0.934	-0.563	-0.673	0.344	4.029	3.899	0.679	1.366	0.906
BQ087534	68414.m06476 calreticulin 1 (CRT1) identical to calreticulin (crt1) GI:2052379 [Arabidopsis thaliana]	CRI2_9_I11_SP6	0.424	-0.285	0.791	-1.153	0.832	1.336	NaN	NaN	NaN	0.237	0.973	0.736	-1.4	-0.372	-1.096	-0.048	0.782	0.67	-1.441	-1.07	-0.857	-1.016	-0.923	NaN
BE642308	68418.m03151 chaperonin, putative similar to SWISS-PROT:P50143- T-complex protein 1, gamma subunit (TCP-1-gamma) [Xenopus laevis]; contains Pfam:PF00118 domain, TCP-1/cpn60 chaperonin family	CRI2_5_L05_SP6	-0.196	0.071	-0.943	-1.305	0.578	NaN	-0.206	-0.348	-0.051	-1.366	-1.187	-0.954	0.61	-0.074	0.566	-0.612	-0.302	-0.448	-0.553	-0.236	0.934	0.255	0.293	0.446
BE641892	68418.m01324 GCN5-related N-acetyltransferase (GNAT) family protein low similarity to SP|Q03503 L-A virus GAG protein N-acetyltransferase (EC 2.3.1.-) {Saccharomyces cerevisiae}; contains Pfam profile PF00583: acetyltransferase, GNAT family	CRI2_4_I18_SP6	0.367	-0.389	1.242	1.256	0.664	-0.024	0.81	0.243	0.41	1.18	0.729	1.235	NaN	0.343	NaN	NaN	-0.229	-0.617	-0.678	-0.879	-0.48	-0.106	-0.581	NaN
BE642699	68414.m09246 latex-abundant protein, putative (AMC7) / caspase family protein similar to latex-abundant protein [Hevea brasiliensis] gb:AAD13216; contains Pfam domain, PF00656: ICE-like protease (caspase) p20 domain	CRI2_6_M05_SP6	-0.694	-0.706	0.133	0.423	0.177	-0.389	-0.174	-0.015	-0.159	0.22	-0.259	-0.039	NaN	NaN	NaN	NaN	-0.393	-0.721	-0.466	0.232	0.101	-0.113	0.052	-0.454
BE641211	68414.m05604 DNA-binding protein, putative contains similarity to DNA-binding protein PcMYB1 [Petroselinum crispum] gi|2224899|gb|AAB61699	CRI2_2_J17_SP6	-0.403	0.422	-0.522	-0.262	-0.314	-1.089	0.035	0.169	-0.248	0.104	-0.847	0.651	0.635	-0.356	0.734	0.012	-0.863	-0.439	0.134	1.352	1.14	0.781	0.383	0.355
BE641857	68416.m05834 fructose-bisphosphate aldolase, putative similar to SP|O65735|ALF_CICAR Fructose-bisphosphate aldolase, cytoplasmic isozyme {Cicer arietinum}, cytosolic aldolase [Fragaria x ananassa] GI:10645188; contains Pfam profile PF00274 Fructose-bispho	CRI2_4_H06_SP6	-0.095	-0.121	-0.977	-1.223	0.36	0.717	-0.643	-0.618	-0.212	-1.528	-1.037	-1.844	0.26	0.154	NaN	NaN	-0.137	-0.241	-0.182	0.616	1.112	-0.231	0.136	0.61
BE643440	68417.m01543 SPla/RYanodine receptor (SPRY) domain-containing protein low similarity to RanBPM [Homo sapiens] GI:15080674; contains Pfam profile PF00622: SPRY domain	CRI2_8_N05_SP6	-0.663	0.077	-1.253	-0.751	0.116	-0.058	-0.061	-0.315	-0.066	-1.807	-2.265	-0.973	-0.633	-0.628	0.217	0.708	-0.353	-0.428	0.211	1.464	1.956	0.205	0.904	0.598
BE642413	68416.m02824 alternative oxidase 1a, mitochondrial (AOX1A) identical to GB:Q39219 [SP|Q39219] from [Arabidopsis thaliana]	CRI2_5_P17_SP6	-0.703	0.701	-1.518	-1.012	-0.577	0.232	-0.014	-0.18	0.072	NaN	NaN	-1.375	0.804	-0.915	0.971	0.243	-0.735	-0.598	0.644	4.045	3.578	3.503	1.416	1.029
BE642925	68418.m07542 aspartyl aminopeptidase, putative similar to SP|Q9ULA0 Aspartyl aminopeptidase (EC 3.4.11.21) {Homo sapiens}; contains Pfam profile PF02127: Aminopeptidase I zinc metalloprotease (M18)	CRI2_7_G10_SP6	0.356	0.459	0.343	0.112	0.349	1.392	0.323	0.688	-0.212	1.075	0.769	0.711	NaN	NaN	0.32	NaN	-0.433	-0.225	-1.806	-1.029	-1.408	NaN	-0.788	NaN
BE642363	68416.m05940 late embryogenesis abundant protein-related / LEA protein-related contains weak similarity to Swiss-Prot:P46521 late embryogenesis abundant protein Lea5-A [Gossypium hirsutum]	CRI2_5_N14_SP6	-0.816	-0.351	-0.81	-0.141	0.34	0.235	-0.26	-0.36	-0.091	-0.761	-1.558	-1.324	-1.215	-0.354	-0.393	1.034	NaN	-0.417	0.152	0.784	1.37	0.093	0.276	NaN
BQ087205	68415.m04814 ABC1 family protein contains Pfam domain, PF03109: ABC1 family	CRI2_10_O23_SP6	-0.038	-0.411	0.026	-0.473	0.639	0.453	-0.401	-0.034	0.142	0.576	0.597	0.347	NaN	NaN	NaN	NaN	-0.026	-0.483	0.079	-1.372	-2.659	-0.434	NaN	0.463
BE642239	68415.m05275 F-box family protein (ORE9) E3 ubiquitin ligase SCF complex F-box subunit; identical to F-box containing protein ORE9 GI:15420162 from [Arabidopsis thaliana]	CRI2_5_I20_SP6	-0.922	-0.397	-1.059	-0.395	-0.052	-0.273	-0.113	-0.332	-0.071	-1.404	-1.219	0.31	-0.564	0.653	-0.376	0.121	-0.349	NaN	-0.063	1.77	0.901	0.272	0.652	0.468
BQ087469	68416.m01695 chaperonin, putative similar SWISS-PROT:P21240- RuBisCO subunit binding-protein beta subunit, chloroplast precursor (60 kDa chaperonin beta subunit, CPN-60 beta) [Arabidopsis thaliana]; contains Pfam:PF00118 domain, TCP-1/cpn60 chaperonin fam	CRI2_10_M01_SP6	0.589	0.041	1.902	0.348	0.689	0.544	0.475	1.046	NaN	0.571	1.454	0.656	-1.149	0.121	-0.53	-0.431	0.146	0.304	-0.721	-0.905	-1.247	-0.375	-0.944	1.079
BE641083	68414.m08956 proline-rich extensin-like family protein contains extensin-like region, Pfam:PF04554	CRI2_2_D16_SP6	-0.487	0.351	-1.224	-1.045	0.997	1.019	-0.088	-0.153	0.042	NaN	-0.819	NaN	0.511	-0.275	0.384	-0.599	-0.079	-0.066	0.56	2.366	2.193	0.123	0.226	0.587
BE643500	68415.m05596 zinc finger (C3HC4-type RING finger) family protein contains Pfam profile: PF00097 zinc finger, C3HC4 type (RING finger)	CRI2_8_P18_SP6	-0.845	0.351	-1.38	-1.437	0.102	0.223	-0.24	-0.381	-0.114	NaN	NaN	-0.298	1.07	-0.019	1.038	0.154	-0.397	-1.292	0.386	2.18	2.591	0.313	1.753	0.851
BE642589	68418.m07158 UbiE/COQ5 methyltransferase family protein similar to ubiquinone biosynthesis methyltransferase COQ5 [Saccharomyces cerevisiae][SP|P49017], ubiquinone/menaquinone biosynthesis methyltransferase ubiE [Escherichia coli][SP|P27851]; contains Pfa	CRI2_6_H12_SP6	-0.5	0.478	-1.383	-1.773	0.211	0.45	0.041	-0.348	0.03	NaN	-1.662	-1.542	0.777	-0.892	0.937	-0.303	0.247	0.126	0.302	2.194	2.11	-0.224	0.522	0.238
BE641508	68418.m02399 ribosomal protein L7Ae/L30e/S12e/Gadd45 family protein Similar to NHP2/L7Ae family proteins, see SWISSPROT:P32495 and PMID:2063628.	CRI2_3_H14_SP6	-0.491	0.364	-1.473	-2.019	0.245	0.577	-0.057	-0.313	-0.028	-3.447	-2.338	-2.002	0.49	-0.91	0.978	-0.565	-0.458	0.003	0.188	2.154	2.43	0.182	0.875	0.835
BE643418	68416.m02071 GDSL-motif lipase/hydrolase family protein similar to family II lipases EXL3 GI:15054386, EXL1 GI:15054382, EXL2 GI:15054384 from [Arabidopsis thaliana]; contains Pfam profile: PF00657 Lipase Acylhydrolase with GDSL-like motif	CRI2_8_M05_SP6	-1.147	-0.694	-1.182	-0.68	0.075	-0.265	-0.367	-0.734	-0.087	-2.27	-2.251	-1.443	-1.02	0.055	-0.912	0.325	-0.276	-0.508	0.157	2.349	1.911	0.148	0.62	0.573
BE643357	68416.m02583 endoribonuclease L-PSP family protein contains Pfam domain PF01042: Endoribonuclease L-PSP	CRI2_8_J16_SP6	-0.529	-0.363	-0.328	-1.189	0.569	0.266	-0.469	-0.464	0.066	NaN	-0.011	-0.772	0.901	-0.275	-0.143	0.58	-0.423	-0.295	-0.638	0.574	0.604	-0.542	-0.151	0.269
BQ086944	68417.m04840 CBS domain-containing protein contains Pfam profile PF00571: CBS domain	CRI2_10_C24_SP6	0.307	-0.22	1.194	-0.144	0.599	0.672	0.097	0.32	0.498	NaN	0.409	-0.158	0.792	0.14	0.258	-0.646	-0.594	-0.459	0.28	-2.129	-0.392	-0.303	-0.128	-0.187
BE641218	68418.m06051 pentatricopeptide (PPR) repeat-containing protein contains Pfam profile PF01535: PPR repeat	CRI2_2_K01_SP6	0.977	0.078	1.977	-0.086	-0.094	0.521	0.494	1.202	0.411	1.358	1.231	0.295	0.916	0.866	0.591	0.747	-0.333	-0.198	-1.162	-1.987	-0.942	1.205	-0.256	-0.333
BQ087053	68418.m02191 beige/BEACH domain-containing protein contains 5 WD-40 repeats (PF00400); contains Beige/BEACH domain (Pfam PF02138); FACTOR ASSOCIATED WITH N-SMASE ACTIVATION (FAN) (SP:Q92636) Homo sapiens;similar to Lipopolysaccharide-responsive and beige-	CRI2_9_E22_SP6	0.715	-0.235	0.448	-0.105	0.27	0.859	-0.342	0.761	-0.136	0.804	0.476	-0.058	NaN	NaN	NaN	NaN	-0.045	0.092	-0.627	-0.818	-1.745	-0.532	-0.282	-0.055
BE641528	68418.m01100 40S ribosomal protein S15 (RPS15D) ribosomal protein S15 - Arabidopsis thaliana, EMBL:Z23161	CRI2_3_I12_SP6	-0.912	-0.249	-1.275	-0.201	0.331	0.231	-0.203	-0.551	-0.099	-1.597	-1.566	-0.003	0.231	-0.149	-0.43	0.224	-0.269	NaN	0.155	2.116	1.531	-0.284	-0.038	0.321
BE640777	68415.m01789 ferredoxin--nitrite reductase, putative strong similarity to ferredoxin--nitrite reductase [Nicotiana tabacum] GI:19893; contains Pfam profiles PF03460: Nitrite/Sulfite reductase ferredoxin-like half domain, PF01077: Nitrite and sulphite redu	CRI2_1_A19_SP6	0.649	0.821	1.452	1.437	0.39	0.109	0.462	0.985	0.175	0.856	0.931	1.512	-1.457	-0.138	-0.901	-0.425	-0.515	-0.606	0.807	-0.305	-0.264	-0.06	-0.253	0.589
BE642705	68417.m00744 polyubiquitin (UBQ11) identical to GI:304117	CRI2_6_M13_SP6	-1.401	-0.965	-1.256	-1.688	0.016	-0.217	-0.424	-1.123	0.083	-3.431	-3.33	-2.65	-0.444	0.681	-0.281	0.995	-0.193	-0.386	-0.215	3.29	2.947	0.483	0.651	0.753
BQ087050	68415.m03815 tetratricopeptide repeat (TPR)-containing protein contains Pfam profile PF00515: TPR Domain	CRI2_9_E16_SP6	0.401	1.174	1.294	-1.108	0.748	1.137	NaN	0.746	0.585	NaN	1.052	-0.569	NaN	NaN	-0.496	NaN	0.477	0.602	-0.561	-2.194	-2.919	-0.948	-0.533	0.61
BE642792	68415.m02374 transducin family protein / WD-40 repeat family protein similar to Transcriptional repressor rco-1 (SP:P78706) [Neurospora crassa]; similar to TUP1(GB:AF079369); contains 6 WD-40 repeats (PF00400)	CRI2_7_A09_SP6	-0.788	0.34	-0.85	-0.225	0.132	0.049	-0.081	-0.024	-0.096	-1.86	-1.558	0.313	-0.516	0.107	-1.139	-0.429	-0.524	-0.42	0.538	2.371	1.819	2.224	0.508	1.194
BE643289	68418.m07486 18.1 kDa class I heat shock protein (HSP18.1-CI) identical to 18.2 kDa class I heat shock protein (HSP 18.2) (SP:P19037)[Arabidopsis thaliana]; contains Pfam profile: PF00011 Hsp20/alpha crystallin family	CRI2_8_G16_SP6	-0.033	-0.327	0.046	-2.364	0.501	0.101	0.027	-0.363	0.294	NaN	-2.055	-2.54	0.712	0.179	0.669	0.07	-1.182	-0.728	-0.334	2.569	2.615	-0.179	0.914	0.849
BE641258	68418.m01110 heat shock protein 70 / HSP70 (HSC70-5) identical to heat shock protein 70 [Arabidopsis thaliana] GI:6746590	CRI2_2_M01_SP6	0.579	-0.364	1.394	0.67	0.316	0.477	0.945	1.408	0.116	0.421	1.168	0.422	-1.354	-0.297	-0.83	-0.115	-0.208	0.236	-1.297	-1.234	-2.113	0.208	-0.263	NaN
BE641840	68415.m05652 dihydrodipicolinate synthase 2 (DHDPS2) identical to dihydrodipicolinate synthase 2 (DHDPS2) [Arabidopsis thaliana] GI:11066382	CRI2_4_G10_SP6	0.458	0.473	1.28	1.32	0.401	0.691	0.593	0.967	0.015	1.965	0.764	0.758	1.31	0.518	0.223	NaN	0.023	-0.293	-0.862	-1.459	-1.813	-0.097	0.226	-0.727
BE643042	68418.m02286 short-chain dehydrogenase/reductase (SDR) family protein similar to follicular variant translocation protein 1 precursor (FVT-1) SP:Q06136 from [Homo sapiens]	CRI2_7_L21_SP6	-1.062	-1.292	-0.6	-2.408	-0.034	NaN	-1.42	-1.59	-0.967	NaN	-2.173	-1.7	-1.55	-1.179	-0.982	-2.903	-0.813	-0.417	-0.58	1.007	0.889	0.923	-0.591	-1.14
BQ087220	68415.m03448 expressed protein contains Pfam PF04535 : Domain of unknown function (DUF588); similar to putative ethylene responsive element binding protein (GI:22135858) [Arabidopsis thaliana]	CRI2_10_D02_SP6	0.549	0.54	1.045	-1.011	0.536	0.478	0.438	0.361	-0.211	NaN	0.926	0.31	-0.261	0.107	-0.341	-1.391	NaN	0.125	-1.457	-1.234	-0.972	-0.212	NaN	-0.212
BE641920	68415.m00371 heat shock protein, putative strong similarity to heat shock protein [Arabidopsis thaliana] GI:1906830; contains Pfam profiles PF02518: ATPase, histidine kinase-, DNA gyrase B-, and HSP90-like domain protein, PF00183: Hsp90 protein	CRI2_4_J24_SP6	0.611	0.021	1.81	-0.01	0.318	1.256	0.773	0.907	0.108	-1.584	1.358	-0.798	1.29	NaN	-0.053	-0.159	0.288	0.106	-1.568	-1.922	-3.729	-0.839	-0.901	0.104
BE641913	68414.m01893 expressed protein	CRI2_4_J17_SP6	-0.263	0.298	-0.161	0.571	-0.491	-0.648	0.115	0.243	-0.166	-0.477	-0.174	0.4	0.605	0.342	0.555	0.654	-0.674	-0.827	0.125	0.817	0.493	0.513	0.593	0.54
BE642073	68418.m05227 sterol carrier protein 2 (SCP-2) family protein similar to sterol carrier protein-2 [Homo sapiens] GI:432973; contains Pfam profile PF02036: SCP-2 sterol transfer family	CRI2_5_B03_SP6	-0.706	-0.88	-0.569	0.882	0.354	-0.456	-0.483	-0.739	-0.186	-1.122	-0.867	-0.084	-1.533	-0.751	-0.286	0.209	-0.553	-0.536	-0.154	0.981	1.344	0.143	0.13	1.173
BE643018	68415.m04757 haloacid dehalogenase-like hydrolase family protein similar to SP|P71447 Beta-phosphoglucomutase (EC 5.4.2.6) {Lactococcus lactis}; contains InterPro accession IPR005834: Haloacid dehalogenase-like hydrolase	CRI2_7_K19_SP6	-0.52	0.414	-0.829	0.792	-1.201	0.253	0.018	-0.17	-0.062	-2.188	-1.481	-0.842	0.318	-0.527	0.81	0.197	-1.05	-0.937	0.001	1.225	2.2	NaN	0.204	0.764
BE642125	68415.m03331 60S ribosomal protein L10A (RPL10aB)	CRI2_5_D11_SP6	-0.299	-0.339	0.567	1.713	0.971	NaN	-0.335	-0.469	0.036	NaN	-1.009	-0.599	0.676	-0.393	0.23	NaN	-0.22	-0.379	-0.003	0.399	0.708	-0.185	NaN	-0.745
BE641523	68417.m04342 serine carboxypeptidase S10 family protein similar to Serine carboxypeptidase II chains A and B (SP:P08819) (EC 3.4.16.6) [Triticum aestivum (Wheat)];	CRI2_3_I05_SP6	-1.761	-1.578	-0.508	0.204	0.302	0.219	-0.874	-0.978	-0.518	-0.385	-0.787	-0.153	-1.715	-0.222	-1.486	-0.243	-0.215	-0.268	-0.093	0.08	0.039	-0.147	-0.046	NaN
BE642024	68418.m02203 protein kinase family protein contains eukaryotic protein kinase domain, PROSITE:PS00107	CRI2_4_O20_SP6	-0.884	0.212	-2.026	0.126	0.147	0.257	-0.594	-0.425	-0.185	-4.485	-0.998	-2.107	-0.563	-1.451	-0.283	-0.401	-1.313	NaN	0.806	1.872	2.902	NaN	NaN	0.747
BQ087473	68418.m02165 expressed protein contains Pfam profile PF05093: Protein of unknown function (DUF689)	CRI2_10_P03_SP6	-0.253	1.167	-1.12	-0.606	0.582	0.006	0.067	-0.4	-0.201	NaN	-2.92	-0.651	0.168	-0.021	0.726	-0.054	-0.141	-0.414	0.077	2.278	2.66	NaN	0.573	1.074
BE642947	68416.m00797 importin alpha-1 subunit, putative (IMPA1) similar to importin alpha-1 subunit (Karyopherin alpha-1 subunit, KAP alpha) [Arabidopsis thaliana] SWISS-PROT:Q96321	CRI2_7_H09_SP6	-0.64	0.538	-1.299	-1.801	-0.499	0.496	-0.027	-0.252	0.033	NaN	-1.756	-0.719	0.256	-0.269	0.26	-0.556	-0.287	-0.397	0.334	2.655	2.084	2.621	0.973	0.831
BE642952	68415.m02577 glycine-rich RNA-binding protein (GRP7) SP|Q03250 Glycine-rich RNA-binding protein 7 {Arabidopsis thaliana}	CRI2_7_H14_SP6	0.577	0.697	0.565	-0.711	0.619	0.783	0.488	0.605	0.164	-0.623	1.27	-0.113	NaN	NaN	NaN	NaN	0.064	0.05	-1.832	-1.64	NaN	-0.46	-0.18	-0.309
BE642891	68417.m00744 polyubiquitin (UBQ11) identical to GI:304117	CRI2_7_E20_SP6	-1.465	-1.404	-1.597	-0.187	0.058	0.06	-0.811	-1.134	-0.377	-2.494	-1.77	-1.387	-0.741	1.344	-0.362	1.254	-0.349	-0.206	-0.413	2.179	2.158	0.099	0.112	0.097
BE642731	68414.m04569 eukaryotic translation initiation factor 5, putative / eIF-5, putative similar to SP|P55876 Eukaryotic translation initiation factor 5 (eIF-5) {Zea mays}; contains Pfam profiles PF02020: eIF4-gamma/eIF5/eIF2-epsilon, PF01873: Domain found in	CRI2_6_N17_SP6	-0.365	-0.322	-0.183	0.736	-0.017	-0.348	-0.108	-0.489	0.284	1.087	-0.401	0.881	0.671	0.742	-0.108	0.322	-0.738	-1.234	NaN	-0.672	-0.084	0.644	0.478	NaN
BE643208	68418.m01152 cytochrome P450 family protein	CRI2_8_D04_SP6	0.144	0.465	-0.549	-1.542	0.199	0.598	-0.175	0.037	0.014	NaN	-0.291	-0.777	0.782	-0.498	1.079	-0.124	-0.171	0.083	0.214	0.988	1.104	-0.201	0.094	-0.104
BE641902	68418.m00094 expressed protein contains Pfam profile PF04525: Protein of unknown function (DUF567)	CRI2_4_J06_SP6	-0.706	-0.241	-1.467	-1.306	0.438	0.279	-0.557	-1.05	-0.45	NaN	-1.661	-2.068	-0.869	-0.175	-0.325	0.077	-0.113	-0.166	0.055	1.477	1.733	0.082	0.649	0.838
BE643166	68414.m05252 expressed protein identical to hypothetical protein GB:AAD46040 GI:5668814 from [Arabidopsis thaliana]	CRI2_8_B10_SP6	-0.793	0.002	-1.583	-2.529	0.344	-0.375	-0.098	-0.548	-0.132	-2.553	NaN	-1.015	-0.943	-0.369	0.364	0.391	-0.537	NaN	0.168	2.285	2.741	0.31	0.625	1.341
BE641750	68418.m02341 leucine-rich repeat family protein contains leucine rich repeat (LRR) domains, Pfam:PF00560	CRI2_4_C12_SP6	-0.152	0.073	-1.746	-0.796	-0.838	-0.109	-0.113	-0.318	-0.016	-2.186	-2.338	-1.73	-0.415	-0.525	0.442	0.697	-1.04	-0.351	0.332	2.374	2.084	0.541	0.458	1.079
BE641352	68417.m03854 hydroxyproline-rich glycoprotein family protein	CRI2_3_A17_SP6	-0.488	0.222	-0.804	0.37	0.253	0.034	0.011	0.146	-0.083	-2.346	-1.369	0.246	0.628	0.014	-0.447	0.874	-0.431	-0.366	0.677	2.817	2.564	1.502	0.661	1.091
BE641021	68416.m02570 PHD finger family protein contains Pfam profile: PF00628 PHD-finger	CRI2_2_A23_SP6	0.587	-0.847	1.414	0.183	0.311	0.701	0.022	0.479	-0.11	NaN	1.256	-0.149	0.016	1.118	-0.648	0.869	0.411	0.258	-0.471	-1.024	-1.078	-0.76	-0.748	0.355
BE643475	68414.m07956 appr-1-p processing enzyme family protein contains Pfam domain PF01661: Appr-1-p processing enzyme family	CRI2_8_O16_SP6	0.146	-0.174	1.055	-0.184	0.65	0.63	0.262	0.605	0.248	NaN	0.782	0.133	1.528	NaN	NaN	NaN	-1.695	-0.966	-0.36	-2.106	-2.253	-0.029	NaN	-0.697
BE643441	68418.m01971 heat shock factor protein 3 (HSF3) / heat shock transcription factor 3 (HSTF3) identical to heat shock transcription factor 3 (HSF3) SP:O81821 from [Arabidopsis thaliana]	CRI2_8_N06_SP6	0.765	0.124	1.374	1.72	0.1	-0.698	0.938	0.988	0.113	0.742	0.408	1.013	NaN	NaN	NaN	NaN	-0.808	-0.812	-0.985	-0.873	-1.509	0.161	0.307	-0.515
BE641717	68414.m06458 phosphoglycerate kinase, putative similar to SP|P41758 Phosphoglycerate kinase, chloroplast precursor (EC 2.7.2.3) {Chlamydomonas reinhardtii}; contains Pfam profile PF00162: phosphoglycerate kinase	CRI2_4_A24_SP6	0.294	-0.89	1.18	0.491	-0.506	-0.106	-0.032	0.602	0.021	NaN	0.813	0.168	-0.096	1.338	-1.043	0.629	-0.346	-0.772	-0.256	-0.02	-0.171	0.375	0.422	-0.495
BE642038	68417.m03594 acyl carrier family protein / ACP family protein similar to Acyl carrier protein, chloroplast precursor from {Spinacia oleracea} SP|P23235, {Casuarina glauca} SP|P93092; contains InterPro accession IPR003881: Isochorismatase	CRI2_4_P13_SP6	-0.413	0.341	-1.2	-1.434	0.212	0.858	-0.099	-0.109	-0.003	NaN	-2.014	-1.051	0.522	0.163	0.85	-0.617	-0.554	-0.323	-0.055	1.859	2.214	0.2	0.383	0.363
BE643228	68415.m02429 lumazine-binding family protein SP|P50854 Riboflavin synthase alpha chain (EC 2.5.1.9) {Actinobacillus pleuropneumoniae}; contains Pfam profile PF00677: Lumazine binding domain	CRI2_8_D12_SP6	-0.004	0.426	-1.107	-1.582	0.098	NaN	-0.082	-0.12	-0.053	NaN	-0.47	NaN	0.284	-0.234	0.989	-0.063	-0.044	-0.044	-0.219	1.292	1.277	-0.127	-0.148	0.139
BE642068	68414.m03989 zinc finger (CCCH-type) family protein contains Pfam domain, PF00642: Zinc finger C-x8-C-x5-C-x3-H type (and similar)	CRI2_5_A20_SP6	-0.773	-0.563	-0.912	0.657	0.099	-0.22	-0.234	-0.493	-0.188	0.472	-0.174	1.016	-0.635	0.104	NaN	0.724	-0.564	-0.749	-0.107	0.448	0.099	0.255	-0.232	0.261
BE641326	68418.m01975 pentatricopeptide (PPR) repeat-containing protein contains Pfam profile PF01535: PPR repeat	CRI2_2_P06_SP6	-0.295	0.247	-1.053	-1.252	-0.266	0.299	-0.061	0.037	-0.009	NaN	-0.825	-0.713	-0.168	-0.109	0.595	-0.711	-0.715	-0.268	-0.601	1.037	0.984	0.253	0.542	0.1
BE641040	68415.m05371 UBX domain-containing protein contains Pfam profile PF00789: UBX domain	CRI2_2_B18_SP6	-0.219	2.002	-2.176	-2.624	0.456	-0.434	-0.044	-0.419	-0.053	-5.331	-4.124	-0.743	-0.129	-0.282	0.338	0.47	-0.643	NaN	1.116	NaN	3.694	0.755	0.69	1.245
BE642957	68415.m02500 cold-shock DNA-binding family protein / glycine-rich protein (GRP2) identical to Glycine-rich protein 2b (AtGRP2b) [Arabidopsis thaliana] SWISS-PROT:Q38896; contains Pfam domains PF00313: 'Cold-shock' DNA-binding domain and PF00098: Zinc knuc	CRI2_7_H19_SP6	0.249	0.953	0.652	0.362	1.062	0.858	0.445	NaN	0.122	NaN	-1.63	0.328	-0.312	-0.158	-0.065	-0.626	-0.554	0.212	-1.397	-1.037	-0.275	NaN	NaN	0.066
BE641949	68418.m07634 Ras-related GTP-binding protein, putative similar to GTP-binding protein GI:303742 from [Pisum sativum]	CRI2_4_L10_SP6	-0.039	-0.44	1.742	0.329	0.195	0.339	0.16	0.21	-0.046	NaN	0.843	-0.173	0.999	0.313	NaN	NaN	-0.21	-0.125	-2.056	-1.003	-1.934	0.079	-1.04	-0.283
BQ087325	68415.m04190 protein transport protein sec61, putative similar to PfSec61 [Plasmodium falciparum] GI:3057044; contains Pfam profile PF00344: eubacterial secY protein	CRI2_9_D18_SP6	0.397	0.607	1.212	-1.687	0.806	1.216	0.453	0.335	-0.228	1.604	0.549	-0.544	-0.489	NaN	0.096	NaN	0.99	0.422	-1.646	0.415	-2.376	NaN	NaN	0.027
BE643011	68417.m03052 expressed protein	CRI2_7_K08_SP6	0.164	-0.458	1.43	-0.889	0.558	0.715	0.327	0.456	0.117	NaN	0.892	-0.581	-0.066	NaN	-0.009	NaN	-0.95	-0.443	-0.942	NaN	-2.597	-0.331	NaN	-0.017
BE640766	68415.m00611 aconitate hydratase, cytoplasmic, putative / citrate hydro-lyase/aconitase, putative nearly identical to SP|P49608 Aconitate hydratase, cytoplasmic (EC 4.2.1.3) (Citrate hydro-lyase) (Aconitase) {Cucurbita maxima}; contains Pfam profiles PF00	CRI2_1_G06_SP6	0.311	0.582	-0.252	-0.068	0.839	1.189	0.105	-0.096	-0.096	-0.599	0.496	-0.647	NaN	NaN	0.078	-0.883	NaN	0.186	-0.369	-0.329	-1.625	-0.789	-0.479	0.219
BE641863	68417.m00250 P II nitrogen sensing protein (GLB I) identical to P II nitrogen sensing protein GLB I (GI:7268574) [Arabidopsis thaliana]; similar to nitrogen regulatory protein P-II (PII signal transducing protein) (SP:O30794) {Nostoc punctiforme}	CRI2_4_H12_SP6	0.616	-0.085	1.415	-1.008	0.17	0.915	0.217	0.806	0.159	NaN	0.878	-0.399	0.262	-0.762	0.973	-0.345	0.131	0.007	-1.443	-0.97	-0.739	-0.074	-0.133	-0.26
BE642800	68416.m00466 60S ribosomal protein L23 (RPL23C) similar to ribosomal protein L17 GB:AAA34113.1 from [Nicotiana tabacum]	CRI2_7_A17_SP6	-1.075	0.167	-1.607	-1.278	-0.129	0.138	-0.081	-0.483	0.037	-3.944	-2.923	-1.46	-0.015	-0.427	-0.095	0.417	-0.396	-0.219	0.705	4.412	3.931	3.108	1.238	0.993
BQ086960	68418.m01632 SET domain-containing protein (SUVH4) identical to SUVH4 [Arabidopsis thaliana] GI:13517749; contains Pfam profiles PF00856: SET domain, PF05033: Pre-SET motif, PF02182: YDG/SRA domain; identical to cDNA SUVH4 (SUVH4) GI:13517748	CRI2_10_G08_SP6	0.531	0.016	1.77	-0.281	0.853	1.027	0.081	0.716	0.518	NaN	0.733	-0.367	NaN	NaN	NaN	NaN	-0.473	0.13	-0.27	-2.594	-1.825	-0.682	-1.012	-0.222
BE643089	68416.m05809 carbonic anhydrase family protein low similarity to storage protein (dioscorin) [Dioscorea cayenensis] GI:433463; contains Pfam profile PF00194: Eukaryotic-type carbonic anhydrase	CRI2_7_N08_SP6	-0.595	0.065	-0.5	-1.738	0.256	0.65	-0.128	-0.089	-0.053	NaN	-0.496	-0.905	0.507	-0.499	0.078	-0.189	-0.615	NaN	0.139	1.764	1.797	-0.479	0.057	0.561
BQ086976	68414.m01469 expressed protein similar to KED (GI:8096269) [Nicotiana tabacum]; similar to rRNA processing protein EBP2 (SP:P36049) [Saccharomyces cerevisiae]	CRI2_10_I16_SP6	0.881	-0.008	0.003	-0.966	0.35	0.991	0.195	0.89	-0.218	NaN	1.022	-0.51	NaN	1.299	-0.957	NaN	0.569	0.404	-0.373	-1.385	-1.156	-0.469	-0.622	0.252
BE642931	68416.m05037 ubiquitin-conjugating enzyme 13 (UBC13) E2; identical to gi:992706	CRI2_7_G16_SP6	-0.433	-0.279	-0.204	-1.276	0.44	1.075	-0.061	-0.094	0.181	NaN	-0.011	-0.764	0.312	-0.358	0.066	-0.249	-0.414	-0.31	-0.412	-0.111	0.569	-0.545	0.381	0.247
BE641426	68415.m02546 coatomer protein complex, subunit alpha, putative contains Pfam PF00400: WD domain, G-beta repeat; similar to Coatomer alpha subunit (Alpha-coat protein) (Alpha-COP) (HEPCOP) (HEP-COP) (SP:P53621) [Homo sapiens]	CRI2_3_D23_SP6	0.421	0.769	0.204	-0.394	0.549	0.918	0.289	0.349	0.284	NaN	NaN	-0.362	1.674	NaN	0.94	NaN	-0.574	0.243	-0.105	-1.783	-0.634	-0.275	-0.831	-0.474
BE642846	68417.m04278 transcriptional factor B3 family protein contains Pfam profile: PF02362 B3 DNA binding domain	CRI2_7_C19_SP6	0.066	-0.362	0.38	1.265	0.197	-0.209	-0.036	0.268	-0.29	0.417	-0.224	0.602	0.626	0.198	0.469	NaN	-0.488	-1.43	-1.72	-0.51	-0.894	0.417	-0.163	NaN
BE641951	68416.m02947 expressed protein ; expression supported by MPSS	CRI2_4_L12_SP6	0.099	0.244	-0.831	-1.017	0.248	0.85	0.04	-0.07	-0.047	NaN	-0.123	-0.989	0.832	-0.447	0.862	-0.306	0.297	0.285	-0.492	0.885	0.801	-0.381	-0.518	-0.132
BE642129	68414.m03192 protein kinase family protein similar to Pto kinase interactor 1 GI:3668069 from [Lycopersicon esculentum]	CRI2_5_D15_SP6	-0.106	0.593	-0.56	0.537	0.004	NaN	0.029	0.035	-0.036	NaN	-0.615	-0.533	0.722	-0.611	0.756	-0.722	-0.89	-0.214	0.502	0.148	1.052	-0.167	0.29	0.194
BE640934	68418.m06066 protein arginine N-methyltransferase family protein similar to protein arginine methyltransferase [Mus musculus] GI:5257221	CRI2_1_M21_SP6	-0.905	-0.629	-0.392	0.3	0.383	0.119	-0.164	0.045	-0.101	-0.591	-0.584	0.52	-0.577	0.268	-0.509	0.563	-0.188	-0.334	0.179	0.506	0.648	-0.089	0.018	0.28
BQ087296	68418.m02617 60S ribosomal protein L10A (RPL10aC)	CRI2_10_P06_SP6	0.647	0.512	1.079	-0.022	0.443	0.708	0.52	0.999	0.036	NaN	1.034	0.197	-0.141	-0.028	0.848	-0.819	-0.061	0.097	-0.835	-1.393	NaN	-0.347	NaN	-0.456
BE643481	68416.m02336 C2 domain-containing protein contains Pfam profile: PF00168 C2 domain	CRI2_8_O23_SP6	-0.479	-0.087	-1.061	-0.855	0.483	0.763	-0.238	-0.35	-0.019	-1.545	-0.827	-1.442	0.035	0.281	0.549	0.611	NaN	-0.418	0.087	0.688	0.554	NaN	1.264	0.833
BQ086965	68416.m02502 vacuolar sorting protein 9 domain-containing protein / VPS9 domain-containing protein contains Pfam domain PF02204: Vacuolar sorting protein 9 (VPS9) domain	CRI2_10_G18_SP6	0.253	0.542	0.871	-0.52	-1.242	NaN	0.452	0.146	NaN	0.609	0.057	0.386	-0.444	NaN	-1.385	-0.377	NaN	-0.392	-1.184	-1.271	-1.708	-1.017	NaN	NaN
BQ087244	68416.m01775 subtilase family protein contains similarity to cucumisin-like serine protease GI:3176874 from [Arabidopsis thaliana]	CRI2_10_H04_SP6	0.637	0.771	-0.01	-0.644	0.655	1.353	-0.486	NaN	0.176	NaN	1.217	-0.421	-0.023	-0.054	0.328	-1.525	0.544	0.534	-1.182	-1.388	-3.176	-1.173	-1.164	-0.221
BE642248	68414.m00526 expressed protein	CRI2_5_J06_SP6	-1.085	-0.071	-1.582	-1.36	0.055	0.103	-0.481	-0.523	-0.151	-1.47	-3.306	-0.961	-0.995	-0.334	-0.255	1.173	-0.326	-0.34	0.113	1.776	2.312	0.592	0.98	1.236
BE642221	68418.m00279 isocitrate dehydrogenase, putative / NAD+ isocitrate dehydrogenase, putative strong similarity to isocitrate dehydrogenase (NAD+) [Nicotiana tabacum] GI:3021506	CRI2_5_H13_SP6	-0.001	0.371	-0.609	-0.552	0.477	1.266	-0.069	0.114	-0.099	-1.427	-1.091	-0.876	0.433	-0.129	0.632	-0.308	-0.086	-0.007	-0.503	0.716	0.98	-0.125	0.239	0.043
BQ087210	68418.m01277 histone H3 identical to HISTONE H3.2, MINOR, Medicago sativa, SWISSPROT:P11105, histone H3 variant H3.3 Lycopersicon esculentum GI:1435157; contains Pfam profile PF00125 Core histone H2A/H2B/H3/H4	CRI2_10_B08_SP6	0.109	-0.116	0.695	-0.672	0.408	0.695	0.158	0.376	0.175	NaN	0.516	-0.302	0.006	NaN	-1.37	-1.107	-0.362	0.05	-0.981	-0.603	-1.079	-0.548	-0.502	0.11
BE643483	68415.m03122 zinc finger (C3HC4-type RING finger) family protein similar to BRCA1-associated protein 2 [Homo sapiens] GI:3252872; contains Pfam profiles PF00097: Zinc finger, C3HC4 type (RING finger), PF02148: Zn-finger in ubiquitin-hydrolases and other p	CRI2_8_P01_SP6	0.628	0.463	1.018	-0.292	0.595	0.739	0.335	0.355	0.102	2.142	NaN	0.106	1.306	0.364	0.859	NaN	NaN	0.073	-0.824	-1.878	-3.067	0.076	-0.447	-0.011
BE641167	68416.m00218 glycosyl transferase family 8 protein contains Pfam profile: PF01501 glycosyl transferase family 8	CRI2_2_H15_SP6	0.704	0.701	1.09	-0.15	0.417	0.199	0.397	0.63	0.353	NaN	0.556	-0.182	0.747	0.006	0.647	-0.431	-0.383	0.049	-0.489	-1.452	-0.543	-0.414	NaN	-0.588
BE641696	68414.m02768 expressed protein	CRI2_4_A02_SP6	-0.683	0.107	-1.408	-0.872	0.127	-0.145	-0.086	-0.315	0.025	-3.253	-2.097	-0.415	-0.672	0.125	-0.382	-0.534	-0.467	-0.705	0.611	3.899	3.431	1.918	1.489	0.927
BE641248	68418.m01215 mechanosensitive ion channel domain-containing protein / MS ion channel domain-containing protein contains Pfam profile PF00924: Mechanosensitive ion channel	CRI2_2_L12_SP6	-1.337	0.337	-3.382	-2.361	0.414	NaN	-0.772	-0.746	-0.187	NaN	-2.558	-4.138	-1.157	-1.829	-0.008	-1.256	-1.337	-0.418	1.993	6.157	6.666	1.344	NaN	1.996
BE641089	68418.m06822 thiazole biosynthetic enzyme, chloroplast (ARA6) (THI1) (THI4) identical to SP|Q38814 Thiazole biosynthetic enzyme, chloroplast precursor (ARA6) {Arabidopsis thaliana}	CRI2_2_D23_SP6	0.778	0.801	1.46	-0.338	0.669	1.028	0.469	0.72	0.133	-0.939	1.217	-0.523	1.018	-0.485	0.501	-0.563	0.282	0.621	-0.75	-1.154	-2.103	-0.75	-0.879	0.041
BE641999	68418.m05806 expressed protein	CRI2_4_N15_SP6	-0.677	-0.32	-1.222	-1.65	0.565	0.383	-0.193	-0.402	-0.138	-1.477	-2.259	-1.029	-1.099	-0.461	0.046	0.547	-0.42	-0.534	0.293	1.072	1.529	-0.114	0.454	1.228
BE642411	68416.m05834 fructose-bisphosphate aldolase, putative similar to SP|O65735|ALF_CICAR Fructose-bisphosphate aldolase, cytoplasmic isozyme {Cicer arietinum}, cytosolic aldolase [Fragaria x ananassa] GI:10645188; contains Pfam profile PF00274 Fructose-bispho	CRI2_5_P15_SP6	0.464	0.329	0.705	1.453	0.204	0.631	0.21	0.473	0.143	-0.655	0.32	-0.572	0.779	0.122	0.21	NaN	-0.44	-0.427	-0.278	-0.454	0.698	-0.322	NaN	-0.222
BE643180	68417.m03857 co-chaperone grpE family protein similar to chaperone GrpE type 2 [Nicotiana tabacum] GI:3851640; contains Pfam profile PF01025: co-chaperone GrpE	CRI2_8_B24_SP6	0.629	-0.147	1.798	0.081	0.006	1.266	0.718	1.005	0.327	NaN	0.809	-0.468	1.261	0.079	0.116	NaN	-0.128	-0.019	-1.798	NaN	NaN	-1.007	-0.736	-0.174
BE642940	68417.m04963 L-ascorbate peroxidase 3 (APX3) identical to ascorbate peroxidase 3 [Arabidopsis thaliana] GI:2444019, L-ascorbate peroxidase [Arabidopsis thaliana] gi|1523791|emb|CAA66926; similar to ascorbate peroxidase [Gossypium hirsutum] gi|1019946|gb|A	CRI2_7_H01_SP6	-0.597	-1.587	-0.357	-1.396	-0.491	NaN	-1.076	-1.361	-0.587	NaN	NaN	-1.202	-0.465	-0.991	-0.201	-1.344	-0.825	-0.876	0.029	1.081	1.569	1.919	0.51	-0.134
BE640828	68416.m05354 60S ribosomal protein L13 (RPL13B) / breast basic conserved protein 1-related (BBC1)	CRI2_1_H10_SP6	0.29	-0.438	0.95	1.009	0.078	0.473	-0.064	0.001	0.036	0.271	0.425	0.015	0.249	-0.405	0.958	-1.035	NaN	-0.121	-0.679	0.247	0.04	0.119	NaN	-0.564
BE643366	68415.m04130 protein phosphatase 2C, putative / PP2C, putative contains PF00481: Protein phosphatase 2C domain; similar to protein phosphatase-2C (PP2C) (GI:3643085) [Mesembryanthemum crystallinum]	CRI2_8_K01_SP6	1.028	0.315	1.138	-0.145	0.297	1.029	0.74	1.042	0.069	0.877	0.837	0.407	2.114	0.866	NaN	NaN	0.023	-0.049	-2.432	NaN	-2.354	0.143	-0.814	0.089
BQ087475	68417.m04105 pfkB-type carbohydrate kinase family protein contains Pfam profile: PF00294 pfkB family carbohydrate kinase	CRI2_10_P09_SP6	0.924	0.435	1.561	-0.304	0.089	0.132	0.513	0.716	0.076	NaN	NaN	0.582	NaN	NaN	0.943	NaN	-0.402	-0.404	-2.985	-2.433	-3.444	1.237	NaN	-0.529
BE641259	68416.m01695 chaperonin, putative similar SWISS-PROT:P21240- RuBisCO subunit binding-protein beta subunit, chloroplast precursor (60 kDa chaperonin beta subunit, CPN-60 beta) [Arabidopsis thaliana]; contains Pfam:PF00118 domain, TCP-1/cpn60 chaperonin fam	CRI2_2_M02_SP6	-0.283	0.138	-0.737	-1.039	0.497	0.862	-0.157	-0.065	-0.172	-0.894	-1.277	0.857	-0.425	-0.758	-0.107	0.677	0.063	-0.163	0.185	2.027	1.572	-0.162	0	NaN
BE643331	68417.m05142 60S ribosomal protein L8 (RPL8C) ribosomal protein L8, cytosolic, tomato, PIR1:R5TOL8	CRI2_8_I13_SP6	-0.635	-0.94	-0.754	0.031	0.216	0.31	-0.318	-0.523	-0.137	-1.303	-1.139	-0.4	-0.362	0.319	-0.561	0.959	-0.319	-0.355	0.256	2.013	2.381	-0.043	0.101	0.501
BQ086964	68415.m04494 late embryogenesis abundant protein (ECP63) / LEA protein nearly identical to to LEA protein in group 3 [Arabidopsis thaliana] GI:1526424; contains Pfam profile PF02987: Late embryogenesis abundant protein	CRI2_10_G16_SP6	0.57	0.078	0.768	-0.568	0.771	0.67	0.033	0.017	0.058	NaN	0.358	-0.036	0.874	0.902	0.858	-0.099	-0.933	-0.378	-0.288	-2.043	-1.2	-0.425	NaN	-0.116
BE641903	68416.m02071 GDSL-motif lipase/hydrolase family protein similar to family II lipases EXL3 GI:15054386, EXL1 GI:15054382, EXL2 GI:15054384 from [Arabidopsis thaliana]; contains Pfam profile: PF00657 Lipase Acylhydrolase with GDSL-like motif	CRI2_4_J07_SP6	-0.333	-0.719	-0.674	0.276	0.631	0.422	-0.302	-0.48	-0.238	-1.628	-0.52	-1.268	-1.874	-0.833	-0.072	0.137	-0.183	-0.503	-0.328	0.059	-0.215	-0.178	NaN	0.503
BE641249	68414.m00246 pre-mRNA splicing factor SF2 (SF2) / SR1 protein identical to SP|O22315 Pre-mRNA splicing factor SF2 (SR1 protein) {Arabidopsis thaliana}	CRI2_2_L13_SP6	0.522	0.415	-0.445	0.752	0.598	1.3	0.037	0.328	-0.027	1.152	-0.09	0.438	0.751	-0.127	0.603	-0.753	-0.379	-0.629	-0.034	-0.273	-0.099	NaN	-0.006	0.014
BE643260	68418.m02328 aspartate aminotransferase, cytoplasmic isozyme 1 / transaminase A (ASP2) identical to SP|P46645 Aspartate aminotransferase, cytoplasmic isozyme 1 (EC 2.6.1.1) (Transaminase A) {Arabidopsis thaliana}	CRI2_8_F09_SP6	-0.866	0.39	-1.221	-0.62	0.187	-0.761	-0.019	-0.112	0.089	-1.579	-2.007	0.139	-0.149	-0.415	-0.226	-0.133	-0.607	-0.639	0.51	2.316	2.112	1.42	1.157	0.945
BQ087370	68415.m02260 RNA recognition motif (RRM)-containing protein similar to UBP1 interacting protein 1a [Arabidopsis thaliana] GI:19574236; contains InterPro entry IPR000504: RNA-binding region RNP-1 (RNA recognition motif) (RRM); contains Pfam profile PF00096	CRI2_9_L19_SP6	-1.356	0.662	-1.808	-2.745	0.041	NaN	-0.084	-0.347	-0.046	NaN	NaN	-2.619	-0.712	0.365	0.622	-2.565	-0.138	-0.461	0.455	5.188	4.237	0.425	1.255	0.794
BE642857	68417.m01870 hypothetical protein	CRI2_7_D06_SP6	-0.504	-0.473	-0.61	-0.831	0.537	0.423	0.818	0.178	1.767	-4.654	-0.914	-2.465	0.553	0.084	0.915	-0.256	-0.046	-0.229	-2.024	-0.171	0.041	0.056	-0.479	-0.567
BE643303	68417.m03813 BolA-like family protein / Fe-S metabolism associated domain-containing protein similar to SufE protein [Erwinia chrysanthemi] GI:11342550; contains Pfam profiles PF02657: Fe-S metabolism associated domain, PF01722: BolA-like protein	CRI2_8_H07_SP6	0.212	0.374	0.831	-1.324	0.545	NaN	0.1	0.347	0.243	-0.956	0.123	-0.491	1.234	NaN	0.845	NaN	-1.002	-0.22	-0.028	-0.367	0.05	-0.301	NaN	-0.435
BE643426	68416.m01544 nascent polypeptide associated complex alpha chain protein, putative / alpha-NAC, putative similar to alpha-NAC, non-muscle form [Mus musculus] GI:1666690; contains Pfam profiles PF01849: NAC domain, PF00627: UBA/TS-N domain	CRI2_8_M13_SP6	-1.046	-0.52	-1.141	-1.06	0.213	-0.172	-0.306	-0.594	-0.17	-2.564	-2.16	-1.012	-0.278	0.077	-0.347	0.318	-0.268	-0.351	0.301	2.841	2.707	-0.019	0.669	0.597
BE640674	68414.m09246 latex-abundant protein, putative (AMC7) / caspase family protein similar to latex-abundant protein [Hevea brasiliensis] gb:AAD13216; contains Pfam domain, PF00656: ICE-like protease (caspase) p20 domain	CRI2_1_A06_SP6	0.612	0.281	1.193	1.444	0.461	0.115	0.296	0.66	-0.254	0.903	0.689	0.416	-0.609	NaN	-0.062	0.406	-0.719	-0.234	-0.092	-0.183	-0.608	-0.093	-0.006	-0.191
BE641980	68417.m02304 60S ribosomal protein L27 (RPL27C)	CRI2_4_M18_SP6	-0.371	-0.144	-0.881	-0.38	0.637	0.374	-0.246	-0.501	-0.109	-1.545	-1.519	0.48	-1.531	-0.71	-0.232	0.661	-0.316	-0.44	0.507	2.281	2.244	-0.229	0.201	1.269
BE642902	68416.m01432 expressed protein contains Pfam profile PF01027: Uncharacterized protein family UPF0005	CRI2_7_F09_SP6	-0.983	0.186	-1.225	-0.671	0.215	0.2	-0.181	-0.149	-0.009	-1.738	-1.684	-0.139	-0.84	-0.123	-0.719	-1.029	-0.398	-0.276	0.545	2.46	1.707	1.474	0.789	0.967
BE642277	68414.m00114 guanine nucleotide exchange family protein similar to guanine nucleotide exchange factor [Homo sapiens] GI:5456754; contains Pfam profile PF01369: Sec7 domain	CRI2_5_J22_SP6	0.167	-0.082	0.794	1.316	0.282	-0.587	0.12	0.234	-0.268	-0.298	-0.046	-0.038	NaN	NaN	NaN	NaN	-0.704	-0.649	-0.256	0.131	-0.441	-1.226	NaN	0.025
BE641869	68417.m00375 pentatricopeptide (PPR) repeat-containing protein contains INTERPRO:IPR002885 PPR repeats	CRI2_4_H18_SP6	-0.49	0.437	-1.255	-0.355	-0.009	0.411	-0.019	-0.182	0.061	NaN	-1.503	-0.604	0.62	-0.734	0.598	0.052	-0.077	-0.12	-0.176	2.549	1.953	1.04	0.53	0.151
