# Supplementary material for: Genome-scale cluster analysis of replicated microarrays using shrinkage correlation coefficient
Source: BMC Bioinformatics. 2008 Jun 18;9:288. doi: 10.1186/1471-2105-9-288 (PMC2459189; doi:10.1186/1471-2105-9-288)
Supplement: Additional file 4 — Data set showing time course of transcript abundance changes during germination of C. richardii spores for SCC-based clustering analysis. [file 1471-2105-9-288-S4.txt]

Accession	Description	CLID	01 Cri3_058	02 Cri3_059	03 Cri3_060 - R	04 Cri3_137	05 Cri3_141 - R	06 Cri3_142 - R	07 Cri3_061	08 Cri3_062	09 Cri3_063	10 Cri3_079	11 Cri3_081 - R	12 Cri3_085	13 Cri2_085	14 Cri2_086 - R	15 Cri2_087	16 Cri2_088	17 Cri3_124 - R	18 Cri3_129 - R	19 Cri3_048	20 Cri3_049	21 Cri3_050	22 Cri3_143	23 Cri3_145	24 Cri3_146 - R
BE642817	68414.m00432 malate dehydrogenase, cytosolic, putative strong similarity to malate dehydrogenase from Mesembryanthemum crystallinum [SP|O24047], Medicago sativa [SP|O48905], Prunus persica [GI:15982948]; contains InterPro entry IPR001236: Lactate/malate d	CRI2_7_B12_SP6	-1.0249	0.0038664	-1.5098	0.13444	-0.29487	-1.1242	-0.7052	-0.86016	-0.33188	-1.1102	-1.6991	-0.49608	-1.253	0.024549	-0.39569	0.83259	-0.70336	-1.6446	0.73589	1.0751	1.4665	0.27741	1.439	0.63635
BE641678	68418.m08090 expressed protein contains Pfam domain, PF04933: Protein of unknown function (DUF657)	CRI2_3_P05_SP6	-0.38824	-0.14128	-0.96347	-0.2099	0.34061	1.4247	-0.45131	-0.64008	0.34488	-0.73285	-0.59417	-0.67587	-0.19189	-0.99626	0.72863	-1.1642	0.43154	0.3621	0.045344	0.53283	0.7622	-0.1765	-0.15442	0.40572
BE642879	68415.m01475 serine-glyoxylate aminotransferase-related similar to serine-glyoxylate aminotransferase (GI:21535798)[Methylobacterium dichloromethanicum; contains TIGRFAM TIGR01364: phosphoserine aminotransferase; contains Pfam PF00266: aminotransferase, c	CRI2_7_E06_SP6	1.1097	-0.6374	0.83963	0.79755	0.12263	-0.26286	0.5473	0.82391	-0.59212	1.02	0.97967	0.47876	0.3688	0.55089	0.34235	0.28611	1.0189	0.72275	-0.00018674	-0.76209	-0.90954	-0.39753	-0.82185	-0.38764
BQ086938	68417.m03037 eukaryotic translation initiation factor 3 subunit 7, putative / eIF-3 zeta, putative / eIF3d, putative similar to initiation factor 3d [Arabidopsis thaliana] GI:12407755, SP|O15371 Eukaryotic translation initiation factor 3 subunit 7 (eIF-3	CRI2_10_C12_SP6	0.97717	1.0863	0.4729	-0.39818	-0.7313	-0.43222	0.18078	0.33051	-1.0264	1.1871	0.7124	0.73634	0.35775	0.47753	0.036542	0.20457	0.79581	1.1691	-0.51454	-0.88478	-1.4049	-1.4775	-0.51275	-0.92312
BE642366	68414.m00646 pentatricopeptide (PPR) repeat-containing protein contains Pfam profile PF01535: PPR repeat	CRI2_5_N17_SP6	0.90526	0.087489	0.94769	1.6406	-4.0905	-1.3485	1.0592	0.24062	-0.36529	1.4306	0.84296	1.5901	1.4311	2.1759	-0.084272	-0.11545	-0.79641	-0.79749	-0.43966	-0.99197	-1.2747	0.74168	0.14011	-0.47885
BE642200	68416.m02127 translationally controlled tumor family protein similar to translationally controlled tumor protein GB:AAD10032 from [Hevea brasiliensis]	CRI2_5_G16_SP6	-0.35336	0.51771	-0.26904	-0.30563	0.80192	0.41614	0.32966	0.20545	0.23591	0.19104	-0.079548	-0.33396	0.59576	-0.47668	0.27275	0.21769	-1.2759	-0.75858	0.42216	0.42522	0.5044	-0.36847	1.5173	0.8204
BE642833	68417.m04820 leucine-rich repeat family protein / extensin family protein similar to extensin-like protein [Lycopersicon esculentum] gi|5917664|gb|AAD55979; contains leucine-rich repeats, Pfam:PF00560; contains proline rich extensin domains, INTERPRO:IPR0	CRI2_7_C05_SP6	-0.10135	0.47822	-0.72477	-1.0943	0.37271	-1.5831	-0.3998	-0.73258	-0.38726	-1.722	-2.2511	-2.1574	-1.0496	-0.54451	0.11653	-0.60576	-2.584	-1.2319	0.75738	1.2557	1.2316	0.41721	1.7302	1.7348
BE643342	68417.m00302 60S ribosomal protein L19 (RPL19C) similar to L19 from several species	CRI2_8_J01_SP6	0.68731	-0.43042	1.2129	0.8619	-0.8868	-0.16971	1.0243	0.83847	1.0043	1.5723	0.99988	1.1458	0.48266	0.10786	-0.31721	0.65464	-0.27117	-0.14363	-1.1998	-0.97103	-1.414	-0.14009	0.53801	-0.44664
BQ086934	68418.m06645 acyl-CoA binding protein, putative / ACBP, putative similar to acyl-CoA binding protein 2 [Arabidopsis thaliana] gi|12039034|gb|AAG46057	CRI2_10_N15_SP6	1.4371	0.040183	1.54	0.745	1.0273	1.0836	1.3904	1.4843	0.34061	0.89047	1.1388	0.057772	0.48209	0.92897	-0.62812	0.21643	1.2825	0.72912	-0.91571	-1.0161	-1.4007	-1.4209	-0.8381	-0.45341
BE641986	68416.m06176 mitochondrial glycoprotein family protein / MAM33 family protein low similarity to SUAPRGA1 [Emericella nidulans] GI:6562379; contains Pfam profile PF02330: Mitochondrial glycoprotein	CRI2_4_M24_SP6	-0.50615	-0.19253	-0.62017	-1.6732	0.10539	-0.63867	-0.10953	-0.56735	0.082535	-0.03903	0.1401	-1.086	0.28079	-1.6551	-0.83092	1.8533	-0.059831	-0.067489	0.95547	1.349	1.118	1.0613	0.79709	1.2207
BE641328	68414.m02531 oxidoreductase, 2OG-Fe(II) oxygenase family protein similar to prolyl 4-hydroxylase, alpha subunit, from Gallus gallus [GI:212530], Rattus norvegicus [GI:474940], Mus musculus [SP|Q60715]; contains PF03171 2OG-Fe(II) oxygenase superfamily dom	CRI2_2_P08_SP6	1.7186	-0.41362	1.3824	1.8446	-1.5273	0.90378	0.92914	1.709	1.3021	1.0179	0.92983	0.59721	1.3447	0.17948	0.37764	-0.23651	0.2254	0.26779	-0.60476	-1.1139	-0.53519	0.45116	-0.7636	-1.9459
BE641933	68416.m04798 disease resistance protein RPP1-WsB-like (TIR-NBS-LRR class), putative domain signature TIR-NBS-LRR exists, suggestive of a disease resistance protein., closest Col-0 homolog to RPP1-WsB	CRI2_4_K16_SP6	-0.58445	0.43179	-0.86487	-1.1075	0.94385	1.6915	0.00026577	-0.025273	0.11502	0.1044	-0.14135	-0.36263	1.1406	-0.74669	0.6928	-0.18905	-0.22556	0.30359	0.83055	0.80988	0.79277	-0.12631	2.13	0.83295
BE642322	68415.m02500 cold-shock DNA-binding family protein / glycine-rich protein (GRP2) identical to Glycine-rich protein 2b (AtGRP2b) [Arabidopsis thaliana] SWISS-PROT:Q38896; contains Pfam domains PF00313: 'Cold-shock' DNA-binding domain and PF00098: Zinc knuc	CRI2_5_L19_SP6	-0.74804	0.82389	-0.71032	-0.17829	2.2803	0.11317	-0.26197	-0.52201	0.20684	-0.15911	-1.6379	-0.6757	0.47085	-0.30402	1.3139	-0.010038	-0.13121	-0.18882	0.53998	1.2109	1.2313	0.69961	0.1026	1.2083
BE642378	68418.m07574 elongation factor 1-alpha / EF-1-alpha identical to SWISS-PROT:P13905 elongation factor 1-alpha (EF-1-alpha) [Arabidopsis thaliana]	CRI2_5_O05_SP6	0.81154	-0.0083758	0.36473	0.41539	-0.76888	-2.2677	0.86911	-0.084651	0.16366	-0.01504	-0.99311	-2.1354	-0.81124	-0.2361	-0.15659	-0.43471	-0.29725	-1.0306	-0.21156	-0.15058	-0.10739	0.70459	-0.29282	0.41253
BE642860	68416.m05533 transducin family protein / WD-40 repeat family protein contains 3 WD-40 repeats (PF00400); some similarity to s-tomosyn isoform (GI:4689231)[Rattus norvegicus]; contains non-consensus AT-AC splice sites at intron 18	CRI2_7_D10_SP6	-0.81077	1.0391	-1.229	-2.0936	-0.30726	0.91916	0.049381	-0.25908	0.3009	-0.38156	-1.9112	-0.67754	0.57149	-0.52912	1.0144	-0.46103	0.11996	-1.2436	1.0728	1.6625	1.4367	0.65017	1.6106	0.8014
BE643273	68417.m03199 protein kinase family protein contains protein kinase domain, Pfam:PF00069	CRI2_8_F22_SP6	0.29851	-0.26634	-0.71444	0.57262	0.54497	-0.64853	-0.32777	-0.52808	-0.97167	-0.096649	0.2189	-0.7898	-0.22379	-0.11129	-0.24121	-0.042172	0.18667	1.4618	-0.082994	-0.088645	-0.27991	0.041305	-0.090407	-0.14286
BE642887	68415.m00841 prefoldin-related KE2 family protein contains similarity to Swiss-Prot:O60925 prefoldin subunit 1 [Homo sapiens]; contains Pfam domain, PF01920: KE2 family protein	CRI2_7_E16_SP6	0.98608	-0.39739	0.87917	0.30508	-0.29214	0.76735	-1.2396	1.0845	0.063374	0.82571	1.1003	0.43323	-0.4629	1.6523	-1.4055	1.1539	1.4819	0.97914	-0.20302	-0.68085	-0.3071	-0.45153	-1.063	0.025177
BE642074	68416.m06091 cysteine proteinase, putative contains similarity to cysteine proteinase GI:479060 from [Glycine max]	CRI2_5_B05_SP6	-0.035261	-0.88195	-0.11122	1.2265	-0.060438	-1.498	-0.89249	-0.71536	-0.63238	0.36124	-0.35277	0.7738	-0.83592	-0.28386	-0.23344	0.79279	-0.071665	0.016007	0.21258	-0.36967	-0.48289	0.83998	0.28436	-1.6655
BQ087247	68417.m00813 polyubiquitin (UBQ10) (SEN3) senescence-associated protein; identical to GI:870791	CRI2_10_H10_SP6	-0.26593	1.2189	0.18855	-0.51009	1.145	1.5045	0.85813	0.19324	-0.50244	1.2119	0.86518	0.93047	0.43116	-0.2977	1.4203	-0.2279	2.4105	1.5962	-1.524	-1.1524	-0.88127	-0.86982	-1.3411	-0.43559
BE642913	68418.m02060 BolA-like family protein contains Pfam profile: PF01722 BolA-like protein	CRI2_7_F21_SP6	-0.87847	0.049594	-1.0937	-0.5512	0.2019	-0.58021	-0.54784	-0.85061	-0.5084	-0.2431	-1.4801	-0.56875	-1.2344	0.19461	-0.14883	0.91283	0.13931	-0.27831	0.85319	0.56842	0.72002	0.3735	0.82507	0.74738
BE641203	68418.m00499 40S ribosomal protein S17 (RPS17D) 40S ribosomal protein S17, Lycopersicon esculentum, EMBL:AF161704	CRI2_2_J06_SP6	-0.11016	-1.2787	0.1484	1.2572	0.1355	-1.2629	-0.60659	-0.57033	-0.080803	-0.54544	-0.36876	0.083145	-1.3947	0.39056	-1.1809	0.5696	-0.69376	-0.65437	0.52051	0.34693	0.78979	0.22346	0.65996	-1.187
BE642996	68416.m04713 thylakoid lumenal P17.1 protein contains Pfam PF00684 : DnaJ central domain (4 repeats); SP:Q9LXV9; PMID:11719511; supported by EST AI997589.	CRI2_7_J16_SP6	-0.83549	0.44519	0.021871	-1.3584	0.17429	0.62192	-0.32259	-0.50166	-0.080964	0.059607	-0.16083	-0.98614	0.22355	-1.2348	-0.2126	0.41828	0.61093	0.68819	0.73443	1.2771	0.96096	-0.79134	0.11609	1.0964
BE640688	68418.m07315 40S ribosomal protein S4 (RPS4D) ribosomal protein S4, Arabidopsis thaliana, PIR:T48480	CRI2_1_C16_SP6	0.9338	-0.24052	0.63403	0.76227	-1.8575	1.2824	-0.163	0.53255	0.19566	0.58178	0.77467	-0.13752	0.29305	-0.38924	-0.11215	-1.1757	0.029937	0.11741	-0.27355	-0.97368	-0.58391	-0.73529	-0.50612	-1.0505
BE642729	68416.m01188 GDSL-motif lipase/hydrolase family protein similar to SP|P40602 Anther-specific proline-rich protein APG precursor {Arabidopsis thaliana}; contains Pfam profile: PF00657 lipase acylhydrolase with GDSL-like motif	CRI2_6_N15_SP6	-0.56103	-0.37483	-0.74601	-1.127	-0.90667	0.021199	-0.43384	-0.52417	-0.45737	-0.65048	-0.82296	-0.51441	-1.3617	-1.2043	-0.042423	0.93454	-0.13751	0.24922	0.35429	-0.034765	0.4034	-0.27785	0.66747	1.3635
BE641761	68416.m00466 60S ribosomal protein L23 (RPL23C) similar to ribosomal protein L17 GB:AAA34113.1 from [Nicotiana tabacum]	CRI2_4_C24_SP6	-0.97357	-0.43739	-0.85088	-1.1513	-0.92946	0.7222	-0.18662	-0.89649	0.39321	0.040308	-0.086672	0.052634	0.14703	-0.65717	-0.43199	-0.12906	-0.88364	-1.0571	1.3887	0.90051	0.9371	-0.096001	-0.019894	0.67996
BE642671	68417.m04922 40S ribosomal protein S3A (RPS3aB)	CRI2_6_K24_SP6	0.028188	0.45046	-0.0001852	0.47949	0.92799	0.50411	0.38745	0.35817	0.33749	0.40438	0.3614	-0.32218	0.50465	-0.64228	0.57177	-0.072528	-0.82991	0.52515	-0.62618	0.12507	0.13233	-0.59472	0.22563	0.49966
BE641763	68417.m05420 RWP-RK domain-containing protein similar to nodule inception protein GI:6448579 from (Lotus japonicus); contains Pfam profile: PF02042 RWP-RK domain	CRI2_4_D02_SP6	1.8956	2.2866	1.3723	0.40922	-0.14909	1.1721	2.1363	1.6765	0.065952	1.1708	1.1292	1.946	1.9467	1.3119	1.7827	1.54	1.0152	-0.62386	-1.7765	-0.67602	-1.1502	0.59368	0.12765	-0.6397
BE641862	68416.m06437 expressed protein	CRI2_4_H11_SP6	-0.13345	0.78234	-0.43923	-0.671	-0.39861	0.43723	-0.071839	-0.34678	0.62713	-1.0448	-0.067637	-0.42878	0.83828	-0.33259	0.46265	-0.57951	0.9075	0.074749	0.55841	0.98537	0.72356	0.39683	-0.38869	-0.41912
BQ087111	68417.m04506 protein phosphatase 2C, putative / PP2C, putative protein phosphatase 2C, Medicago sativa, PID:g2582800	CRI2_9_O24_SP6	1.4971	0.11804	0.19426	-0.36781	2.5601	1.2652	1.0873	0.029839	0.54082	0.66208	1.0728	0.71381	0.3001	0.6884	0.42777	0.12198	0.64441	1.9187	0.19534	-1.4726	-0.87369	-2.1322	-2.0111	0.50937
BE640848	68414.m09049 protein kinase family protein contains protein kinase domain, Pfam:PF00069	CRI2_1_I08_SP6	0.51357	-0.15032	0.78302	0.85132	1.2337	0.77767	0.13976	0.25993	1.0257	0.81618	1.4525	0.66345	0.14816	0.43722	0.19636	0.070516	0.55837	1.2192	-0.23033	-1.4747	-1.4497	-0.87153	-1.1832	-0.075474
BE641296	68418.m01711 isocitrate dehydrogenase, putative / NADP+ isocitrate dehydrogenase, putative strong similarity to isocitrate dehydrogenase (NADP+) [Nicotiana tabacum] GI:3021512; contains Pfam domain PF00180: dehydrogenase, isocitrate/isopropylmalate family	CRI2_2_N17_SP6	-1.2336	-0.026503	-1.0635	-1.3763	-2.5903	-1.0945	-0.42612	-0.86664	-0.92759	-1.0044	-1.5001	-0.47338	0.51766	-0.38133	0.57946	-0.22467	-1.521	-1.1387	1.0389	1.4147	1.1019	2.8997	1.63	1.1175
BE642511	68418.m07433 lipid transfer protein 3 (LTP3) identical to lipid transfer protein 3 from Arabidopsis thaliana [gi:8571921]; contains Pfam protease inhibitor/seed storage/LTP family domain PF00234	CRI2_6_E03_SP6	-0.46675	-0.87857	-0.24637	0.0045818	0.54477	0.74553	-1.7204	-1.9141	-1.3148	-0.34683	0.67475	0.274	0.10772	-0.40886	-2.1513	-0.60436	0.27913	-0.14054	0.38528	0.36964	0.51588	-1.0256	-0.39966	0.14588
BE641284	68416.m00814 fatty acid multifunctional protein (MFP2) identical to fatty acid multifunctional protein (AtMFP2) GB:AF123254 [gi:4337027] (Arabidopsis thaliana) (fatty acid beta-oxidation); contains Pfam profiles PF02737 (3-hydroxyacyl-CoA dehydrogenase, N	CRI2_2_N04_SP6	0.41563	-0.035163	-0.58015	0.91971	-2.374	-0.64108	-1.2702	-0.52918	-0.33872	0.074903	-0.18278	0.42621	-0.7287	-0.30518	0.13258	0.45618	-0.47232	-1.2059	-0.25539	-0.135	0.054854	0.29277	0.66047	-0.028607
BE641119	68416.m04817 histone deacetylase, putative (HD2A) contains Pfam domain, PF00096: Zinc finger, C2H2 type; identical to cDNA putative histone deacetylase (HD2A) GI:11066134	CRI2_2_F06_SP6	-0.5753	-0.96558	-0.27001	1.5241	-0.1975	-1.1133	-0.49468	-1.0035	-0.45753	0.49228	0.62579	0.50283	-1.5722	-0.89545	-1.3624	0.55828	0.39411	-0.14777	-1.4692	-1.017	-0.5584	-0.45933	-0.4252	-1.1521
BE643140	68418.m00720 thioredoxin-related contains weak similarity to Swiss-Prot:Q9SEU7 thioredoxin M-type 3, chloroplast precursor (TRX-M3) [Arabidopsis thaliana]	CRI2_8_A06_SP6	-0.94636	0.31119	-0.83645	-0.40222	-0.73178	-0.59887	-0.29532	-0.91075	-1.1567	-1.3172	-1.2861	-0.8381	-0.81346	-1.2562	-0.21815	1.5645	-0.14884	-0.22114	0.63928	0.45794	0.887	0.2426	0.82857	1.0274
BE641370	68418.m06701 plastocyanin-like domain-containing protein contains similarity to SP|Q02917 Early nodulin 55-2 precursor {Glycine max}; PF02298: Plastocyanin-like domain	CRI2_3_B11_SP6	0.13722	-0.4295	0.64457	1.5666	-0.089808	-0.90224	-0.74717	0.40939	0.00061307	0.36979	0.59531	1.1878	-0.029265	-0.091044	-0.063237	-0.012543	-1.5835	-2.2105	-0.68436	-0.31157	-0.29299	0.35836	-0.0374	-0.59633
BE640850	68416.m01642 30S ribosomal protein S10, chloroplast, putative similar to 30S ribosomal protein S10 GB:P02364 [Escherichia coli] (est matches suggest the N-terminal extension)	CRI2_1_I10_SP6	-0.46079	-0.59633	-0.87605	-0.3383	1.1973	-0.11355	-0.63891	-1.0849	-0.17648	-0.69715	-0.83612	0.66155	0.25829	1.6062	-1.8747	0.60841	0.096056	0.12621	0.50174	1.0153	0.58926	-0.48023	-0.021073	1.6205
BE643447	68418.m07101 CwfJ-like family protein / zinc finger (CCCH-type) family protein contains Pfam domain, PF00642: Zinc finger C-x8-C-x5-C-x3-H type (and similar), PF04677: Protein similar to CwfJ C-terminus 1, PF04676: Protein similar to CwfJ C-terminus 2	CRI2_8_N12_SP6	0.99698	-0.46989	1.0767	1.7893	0.12062	-1.94	-0.017013	0.4907	-0.32225	1.4829	0.52285	1.0879	0.11727	0.11427	0.072308	0.021403	-1.0664	-1.3426	-0.47839	-0.34454	-0.74463	0.19319	0.017218	-2.1532
BE642488	68416.m03577 pentatricopeptide (PPR) repeat-containing protein contains Pfam profile PF01535: PPR repeat	CRI2_6_D02_SP6	-0.90181	0.45021	-0.71872	-0.41864	-1.1067	0.12507	-0.28943	-0.59887	0.40227	-1.839	-0.50753	-0.82884	1.2318	-0.42342	-2.6973	-0.22236	0.26884	-0.93451	0.038188	0.96987	0.66924	1.5657	0.8739	-1.8138
BE640826	68415.m01810 peptidyl-prolyl cis-trans isomerase / cyclophilin-40 (CYP40) / rotamase identical to cyclophilin-40 [Arabidopsis thaliana] GI:13442983; supporting cDNA gi|13442982|gb|AY026065.1|	CRI2_1_H07_SP6	2.1083	0.43665	0.85998	-0.067477	1.2264	1.5524	2.1993	1.0794	0.90849	0.6635	0.57623	0.36406	0.49768	0.85028	0.70162	-0.040552	-0.31381	1.8279	-0.53879	-1.2913	-1.6676	-0.43566	-1.6197	-1.0858
BE642409	68414.m01818 ABC transporter family protein Similar to gb|Z70524 GI:1514643 PDR5-like ABC transporter from Spirodela polyrrhiza and is a member of the PF|00005 ABC transporter family. ESTs gb|N97039 and gb|T43169 come from this gene	CRI2_5_P13_SP6	0.9634	0.94457	0.61034	-0.31268	0.22359	1.4859	0.76604	1.846	0.64363	1.1301	0.51183	0.59027	0.18797	0.47574	0.21071	-0.32364	-0.02987	-0.22016	-2.1405	-1.0005	-0.48022	-0.11072	-0.78082	-0.8676
BE641754	68414.m02852 cytochrome c, putative similar to cytochrome c [Pumpkin, Winter squash] SWISS-PROT:P00051	CRI2_4_C16_SP6	-1.1495	0.27803	-1.5469	-2.3102	-1.193	0.73211	-0.24456	-0.49746	-0.038256	-0.39687	-1.1172	-1.3084	0.13729	-0.23424	-0.40342	-0.19602	-1.765	-1.362	1.7641	1.9642	2.0266	0.79765	2.6637	1.3046
BE642841	68416.m00797 importin alpha-1 subunit, putative (IMPA1) similar to importin alpha-1 subunit (Karyopherin alpha-1 subunit, KAP alpha) [Arabidopsis thaliana] SWISS-PROT:Q96321	CRI2_7_C13_SP6	-0.06695	0.38063	-1.0164	-0.069069	-0.29702	-0.54517	-0.56624	-0.26097	-0.26835	0.11687	-0.91182	-0.27705	-0.60105	-0.31638	0.51238	0.31916	-1.5827	-1.2896	0.07389	0.29795	0.25868	0.16324	1.5598	1.0371
BE641033	68418.m02076 co-chaperone grpE family protein similar to co-chaperone CGE1 precursor isoform a [Chlamydomonas reinhardtii] GI:15384277; contains Pfam profile PF01025: co-chaperone GrpE	CRI2_2_B11_SP6	0.184	-0.47355	-0.12568	1.4931	0.71169	-1.3802	-0.013942	-0.18115	0.092782	0.28413	-0.29877	1.2906	0.11458	0.10341	0.61372	1.5013	-1.5759	-1.7293	0.24378	0.15409	0.33496	0.049245	-0.073721	1.3368
BQ087141	68414.m03002 aldehyde dehydrogenase, mitochondrial (ALDH3) nearly identical to mitochondrial aldehyde dehydrogenase ALDH3 [Arabidopsis thaliana] gi|19850249|gb|AAL99612; contains Pfam profile PF00171: aldehyde dehydrogenase (NAD) family protein	CRI2_10_E05_SP6	0.11747	-1.5665	0.56535	0.16039	0.72261	0.55893	0.60824	-0.0040375	-0.17861	0.93312	0.034861	0.64456	0.30208	0.48377	-0.97833	0.12972	1.6926	2.0382	0.30938	-0.68275	-0.58409	-1.1722	-1.3275	0.031925
BE641238	68418.m01106 Rab GDP dissociation inhibitor, putative strong similarity to GDP dissociation inhibitor protein OsGDI1 [Oryza sativa] GI:2384758; contains Pfam profile PF00996: GDP dissociation inhibitor	CRI2_2_L01_SP6	1.442	0.3767	1.8616	0.074195	-1.705	-0.21047	1.4287	1.5603	1.0303	0.79575	1.4649	0.38354	1.2018	0.52544	0.24767	0.13792	1.3828	0.95447	-1.4947	-1.3445	-1.6874	0.91028	-1.1127	-0.56519
BE643314	68416.m05742 myb family transcription factor contains Pfam profile: PF00249 myb-like DNA-binding domain	CRI2_8_H20_SP6	-0.29046	0.96327	-1.092	-0.52585	0.82943	0.98196	-0.041305	-0.19025	-0.28002	-0.054619	-1.0283	-1.0197	0.72672	-0.95933	1.0069	-0.52151	0.97247	0.689	0.33547	1.0829	1.0826	-0.73313	1.2085	0.21074
BE641430	68414.m06301 expressed protein	CRI2_3_E03_SP6	-0.6036	-0.65425	-0.18553	1.3922	0.89313	-0.098016	-0.48076	-0.18608	0.12971	0.10721	-0.03475	1.3583	-0.29399	0.17884	-0.35599	1.2577	-0.48992	-0.81966	0.31729	0.0046482	-0.097115	-0.14915	-0.27122	-0.30176
BE640827	68418.m01245 protein phosphatase 2C-related / PP2C-related protein phosphatase 2C, alfalfa, PIR:T09640	CRI2_1_H08_SP6	1.6773	-0.02217	1.1756	0.79394	-0.66975	1.1249	1.513	1.0348	0.97426	0.93963	1.2426	0.79713	1.5524	0.67787	1.2362	-0.70937	0.27167	0.91906	0.22142	-1.3311	-1.0139	-0.33363	-1.2347	-0.86927
BE642218	68418.m07574 elongation factor 1-alpha / EF-1-alpha identical to SWISS-PROT:P13905 elongation factor 1-alpha (EF-1-alpha) [Arabidopsis thaliana]	CRI2_5_H10_SP6	0.74898	0.60115	0.81079	-0.32951	0.28913	0.54109	0.67475	0.56497	-0.29655	-0.15679	0.63993	0.38149	0.63848	-0.36154	0.9513	-0.52161	0.1497	-0.49832	-0.011979	-0.054615	-0.066987	-0.24238	-0.85222	-0.994
BQ087437	68417.m02178 COP9 signalosome subunit, putative / CSN subunit, putative (CSN8) CSN8, FUS7; identical to cDNA CSN complex subunit 8 (CSN8) GI:18056672	CRI2_10_H07_SP6	1.4404	1.3777	1.6562	-0.75271	-0.71361	1.6877	1.1924	1.3736	0.55807	-0.37368	1.654	-0.17814	0.50455	0.36479	0.60176	-1.4437	1.8012	1.753	-1.3233	-1.205	-1.3445	-1.8678	-1.7194	-0.88957
BE641764	68418.m08054 40S ribosomal protein S28 (RPS28C)	CRI2_4_D03_SP6	-0.30294	0.3434	-0.34443	0.95696	1.5055	0.47904	-0.22727	-0.53578	0.40986	0.20771	-0.66276	0.016266	0.59244	-0.53224	1.0478	-0.063306	0.67068	-0.066141	1.52E-05	0.60398	0.83155	-0.26682	-0.29523	0.55941
BE643122	68418.m03322 40S ribosomal protein S21 (RPS21C) ribosomal protein S21, Zea mays, PIR:T03945	CRI2_7_P11_SP6	-1.4797	0.70047	-1.3644	-1.9086	-0.76324	0.85795	-0.46262	-0.71955	0.46636	-2.3147	-2.1054	-1.7007	-0.084758	-0.305	1.4013	-1.8809	0.47567	-0.31771	0.99411	2.2673	1.8595	1.771	1.4449	0.72564
BE641982	68418.m01215 mechanosensitive ion channel domain-containing protein / MS ion channel domain-containing protein contains Pfam profile PF00924: Mechanosensitive ion channel	CRI2_4_M20_SP6	-1.9479	-0.35174	-2.7255	-2.9152	-1.1702	-0.037603	-2.2611	-1.5613	-0.38362	-3.6607	-0.80924	-3.4685	-1.4897	-1.6227	-0.5874	1.4477	-0.39475	-1.0393	2.3109	3.1004	2.8178	3.24	6.6503	3.1805
BE643177	68414.m08089 spermidine synthase 2 (SPDSYN2) / putrescine aminopropyltransferase 2 identical to SP|O48661 Spermidine synthase 2 (EC 2.5.1.16) (Putrescine aminopropyltransferase 2) (SPDSY 2) {Arabidopsis thaliana}	CRI2_8_B21_SP6	0.89862	0.7443	0.46561	-0.1794	1.4585	0.64502	-0.68185	0.43563	-1.4585	0.17388	0.94956	0.23499	0.68005	-0.33514	-0.15016	0.26693	1.8997	1.7724	-1.1254	-0.93532	-1.0256	-1.1415	-1.7519	0.18965
BE642090	68414.m00837 cupin family protein similar to legumin (11S-globulin) from Ginkgo biloba [GI:949869], 11S globulin from Avena sativa [GI:472867]	CRI2_5_B23_SP6	-1.5991	-2.0249	-0.82225	0.611	-0.042735	-0.36956	-2.1705	-2.0101	-1.0393	-1.4969	-0.20712	-0.95055	-2.584	-2.2519	-1.7605	-0.60652	0.31543	1.0292	-0.1516	-0.3728	0.042127	-0.15472	-0.76391	-0.88437
BE643305	68417.m04896 coatomer gamma-2 subunit, putative / gamma-2 coat protein, putative / gamma-2 COP, putative similar to SP|Q9UBF2 Coatomer gamma-2 subunit (Gamma-2 coat protein) (Gamma-2 COP) {Homo sapiens}; contains Pfam profile: PF01602 Adaptin N terminal r	CRI2_8_H09_SP6	-0.62722	0.22587	-0.80392	0.36206	-1.2264	-0.9547	0.011633	-0.36505	0.58776	0.13354	-0.47094	0.010553	0.67284	0.26256	1.4833	-0.96159	-0.04251	-1.065	0.22188	0.80391	0.26856	2.3973	0.96091	-0.57777
BE641625	68418.m02316 cinnamyl-alcohol dehydrogenase, putative (CAD) similar to cinnamyl-alcohol dehydrogenase, Eucalyptus gunnii [GI:1143445], apple tree, PIR:T16995	CRI2_3_M20_SP6	-1.3087	0.21004	-1.4103	-0.19508	0.12464	0.1928	-0.30753	-0.49533	-0.42705	-1.2242	-1.0176	-0.74452	-0.54185	-0.35153	-0.45109	1.17	0.31429	0.3859	0.79537	1.4917	0.86237	-0.30053	0.50729	0.69184
BE643172	68418.m02801 tubulin beta-8 chain (TUB8) (TUBB8) identical to SP|P29516 Tubulin beta-8 chain {Arabidopsis thaliana}; supporting cDNA gi|15451225|gb|AY054693.1|	CRI2_8_B16_SP6	-0.86158	0.52438	-0.73131	-1.2465	-0.10533	0.33862	-0.073294	-0.31959	-0.080846	-0.05902	-0.47867	-0.76376	0.39333	-1.1589	-0.027144	0.15614	-0.60922	0.0096662	0.64328	1.0204	0.7847	-0.58893	0.34691	1.156
BE643242	68415.m01050 hypothetical protein	CRI2_8_E15_SP6	0.81808	-0.8166	1.0172	0.85587	-0.31514	-0.36715	0.047388	0.75647	1.4352	0.76323	0.9704	0.62261	-0.045686	0.11302	-0.095089	-0.15187	0.48642	0.062681	-0.28507	-1.0817	-1.2286	-0.45542	-0.9705	-0.56093
BE642159	68414.m07402 DNAJ heat shock N-terminal domain-containing protein contains Pfam profile PF00226 DnaJ domain	CRI2_5_E22_SP6	-1.0132	-0.035735	-0.83787	-0.34724	-0.57684	-0.44051	-0.17825	-0.49851	-0.031741	-1.3667	-1.5145	-0.39909	-0.67046	0.26013	-0.15094	0.59408	0.37293	-0.52589	0.98576	1.0001	1.0501	0.059837	1.16	0.72881
BE642882	68415.m05341 calmodulin-binding protein similar to pollen-specific calmodulin-binding protein MPCBP GI:10086260 from [Zea mays]; contains Pfam profile PF00515: TPR Domain	CRI2_7_E11_SP6	0.26396	-0.24843	1.0994	0.42743	0.31477	0.05947	0.81727	0.35066	-0.61217	0.037398	0.9808	0.96576	0.32191	0.4861	0.32696	0.32044	0.72022	0.33846	-0.72964	-0.89958	-0.87107	-0.83105	-1.0585	1.2059
BE642862	68415.m04760 expressed protein	CRI2_7_D12_SP6	1.3237	1.1601	0.45381	0.45157	1.434	1.0344	1.3268	1.6693	-0.13696	0.81908	1.1052	0.8784	0.54716	0.73258	2.1319	-0.13946	1.1265	1.0605	-1.7119	-0.82694	-2.0418	0.017895	-0.86225	-0.94246
BE642046	68418.m06991 heat shock protein 81-2 (HSP81-2) nearly identical to SP|P55737 Heat shock protein 81-2 (HSP81-2) {Arabidopsis thaliana}	CRI2_4_P21_SP6	-0.841	-0.53358	-0.97247	-0.74029	0.20807	0.60207	-0.96493	-0.94901	-0.42292	-0.32667	-1.2211	-1.4506	-0.07718	-2.0463	0.12915	-1.6708	-0.56916	-0.5178	0.83577	0.98967	1.0542	0.42339	0.44148	-0.18602
BE641341	68418.m07665 proline-rich family protein contains proline-rich extensin domains, INTERPRO:IPR002965; contains similarity to vegetative cell wall protein gp1 [Chlamydomonas reinhardtii] gi|12018147|gb|AAG45420; common family members: At4g18570, At3g25690,	CRI2_3_A03_SP6	-0.65668	-0.59684	-0.48604	0.85375	0.1474	-0.49271	-0.38132	-0.84089	0.73125	-1.6907	-1.1398	0.47183	-0.66491	0.13063	-0.35699	1.4286	-0.77163	-0.49161	0.48313	0.851	0.69917	0.015549	0.44404	1.5234
BE640997	68416.m06624 expressed protein protein CG15643 - Drosophila melanogaster, EMBL:AE003499	CRI2_1_P21_SP6	0.77842	1.029	0.46379	-0.28063	2.1772	-0.2216	0.37604	0.85825	-0.019474	1.324	0.60282	0.6851	0.16561	0.4745	0.24671	-0.073577	0.028128	0.80589	-1.6089	-1.2356	-0.82504	0.05134	-0.39099	-1.5497
BQ087412	68416.m02178 peroxidase, putative similar to peroxidase GB:AAD37376 [Glycine max]	CRI2_10_D05_SP6	0.090528	-0.46509	0.24021	-1.2016	1.1759	1.7951	-0.22217	-0.37088	-0.70941	0.15121	0.80747	-1.3217	-0.60148	-1.9464	-1.1658	-3.8248	1.0495	1.4138	-1.8462	-1.7293	-1.0526	-1.4187	-2.0294	-2.0282
BE643098	68414.m08475 nascent polypeptide-associated complex (NAC) domain-containing protein similar to SP|P20290 Transcription factor BTF3 (RNA polymerase B transcription factor 3) {Homo sapiens}; contains Pfam profile PF01849: NAC domain	CRI2_7_O09_SP6	-0.85955	0.69154	-1.0772	-1.5311	-0.40326	0.51577	-0.20991	-0.6702	0.33895	-0.0020225	-0.081963	-0.79919	0.90662	-1.3244	1.4234	0.50033	0.37976	-0.4591	0.96753	1.7371	1.2838	2.1409	1.1727	1.0203
BE643466	68418.m02399 ribosomal protein L7Ae/L30e/S12e/Gadd45 family protein Similar to NHP2/L7Ae family proteins, see SWISSPROT:P32495 and PMID:2063628.	CRI2_8_O07_SP6	-0.67262	0.2979	-1.0779	-0.80429	-0.097135	-0.68825	-0.72571	-0.69627	-0.50644	-1.2304	-0.82841	-0.82986	-0.11786	0.022141	0.33052	0.047155	0.01283	-1.0021	1.0133	0.59874	0.52016	0.61154	2.3283	1.7207
BE641329	68418.m00654 deoxyhypusine synthase almost identical to deoxyhypusine synthase GI:15431345 from [Arabidopsis thaliana]	CRI2_2_P10_SP6	-1.4975	0.55786	-1.483	-0.52682	-1.1239	-0.63234	-0.76358	-0.65247	-0.37417	-2.344	-1.9376	-1.0803	0.61479	-0.76746	1.621	-0.5105	-1.3791	-1.451	1.3286	1.5895	1.3614	3.2789	1.1803	1.0244
BE642083	68414.m08371 40S ribosomal protein SA (RPSaA) identical to laminin receptor-like protein GB:U01955 [Arabidopsis thaliana]; identical to cDNA laminin receptor homologue GI:16379	CRI2_5_B14_SP6	-0.51921	-0.55036	-0.26255	1.095	0.39632	-0.85796	-0.41288	-0.65096	-0.68574	0.15792	-0.085876	0.58558	-0.52046	-0.65632	-0.50426	1.1687	-0.03205	-0.17624	-0.41602	-0.46527	-0.12342	0.32783	0.18694	-0.34034
BE641034	68416.m05645 protein kinase family protein contains protein kinase domain, Pfam:PF00069	CRI2_2_B12_SP6	-0.029134	0.13758	-1.18	1.4307	0.51455	-1.2159	-0.40723	-0.45117	-0.046723	-0.42293	-0.55347	0.37032	-0.2015	0.0081831	0.39921	1.7562	-0.83435	-1.0799	0.73678	0.43527	0.50851	0.22018	0.93044	0.40838
BE641600	68414.m05043 serine carboxypeptidase S10 family protein similar to serine carboxylase II-3 GB:CAA55478 GI:474392 from [Hordeum vulgare]	CRI2_3_L18_SP6	-0.13174	0.79374	0.68265	-1.0031	0.73267	1.5052	0.20677	-0.037716	-0.30784	0.39554	0.45113	0.19692	0.16316	-0.37267	1.1238	-0.84728	1.1038	0.18577	0.032446	0.17858	-0.22512	-0.74716	-1.2373	-0.20433
BE643078	68416.m00466 60S ribosomal protein L23 (RPL23C) similar to ribosomal protein L17 GB:AAA34113.1 from [Nicotiana tabacum]	CRI2_7_O01_SP6	-0.95194	0.661	-1.236	-1.5154	-1.0255	-0.68441	-0.4431	-0.92125	0.32142	-1.3062	-0.37029	-0.48012	0.71376	-1.4382	1.3079	0.25997	-0.12296	-1.3916	0.7487	1.7705	1.3682	2.3525	1.2838	1.0545
BE643230	68415.m05031 hypothetical protein	CRI2_8_D14_SP6	-0.12891	0.83412	-0.96745	-0.49516	-0.27393	1.0142	0.033943	-0.1548	0.12657	-1.2536	-0.59417	-0.70083	1.5269	-0.9285	0.8118	-0.63535	-0.61469	0.56947	0.33748	0.5943	0.77433	0.6141	0.67727	0.58515
BE640925	68418.m07342 Ran-binding protein 1, putative / RanBP1, putative strong similarity to Ran binding proteins from Arabidopsis thaliana atranbp1a [Arabidopsis thaliana] GI:2058282, atranbp1b [Arabidopsis thaliana] GI:2058284; contains Pfam profile PF00638: Ra	CRI2_1_M09_SP6	0.089997	-0.64704	0.24354	1.1402	-0.45696	-0.64753	0.10332	-0.24176	0.48427	0.44019	0.35752	0.73015	-0.045379	0.32125	-0.6021	1.2024	-0.66287	-1.2819	0.30558	-0.2543	0.055253	1.1796	-0.68684	-0.43698
BE641196	68417.m03463 expressed protein contains Pfam profile PF04398: Protein of unknown function, DUF538	CRI2_2_I22_SP6	-0.85799	-0.25352	-0.97331	0.60678	0.56942	0.39508	-0.81842	-1.0322	-1.1161	-0.65147	-1.0228	-1.2363	-1.2841	-1.2008	-0.77209	1.0994	-0.61261	0.24992	0.8122	0.73285	1.1047	-0.26114	0.71704	-0.1103
BE641011	68418.m05567 proline-rich family protein contains proline rich extensin domains, INTERPRO:IPR002965	CRI2_2_A12_SP6	-1.5977	-0.84701	-1.8127	0.13278	-0.056294	-1.0546	-1.0784	-1.2648	-0.80383	-1.8473	-1.7238	-0.80164	-0.62838	-0.33337	-1.1306	0.74511	0.034778	-0.59239	1.069	2.0445	1.5009	0.51849	1.4086	1.036
BE643229	68417.m00674 5'-adenylylsulfate reductase (APR1) / PAPS reductase homolog (PRH19) identical to 5'-adenylylsulfate reductase [Arabidopsis thaliana] GI:2738756; identical to cDNA PAPS reductase homolog (PRH19) GI:1710111	CRI2_8_D13_SP6	0.99078	1.2591	0.25866	-0.12687	0.76071	1.4124	1.7722	1.2863	0.23715	0.78426	1.1836	0.89926	1.332	0.43612	1.0787	-0.60291	0.051502	0.64052	-1.7546	-1.1518	-1.0003	0.031578	-0.20263	-1.2219
BE641269	68414.m06438 elongation factor 2, putative / EF-2, putative similar to ELONGATION FACTOR 2 GB:O14460 from [Schizosaccharomyces pombe]	CRI2_2_M12_SP6	0.27576	-1.4873	0.36834	1.2405	0.49398	-1.4185	0.11107	-0.28107	-0.017426	0.54322	-0.75702	-1.0123	-0.70124	-0.13438	-0.69747	0.7787	-0.71993	-1.3532	0.90985	0.54776	0.53249	0.52529	0.62011	0.75689
BE643324	68418.m01792 pentatricopeptide (PPR) repeat-containing protein contains INTERPRO:IPR002885 PPR repeats	CRI2_8_I06_SP6	1.0099	-0.36475	1.2354	1.4677	0.089373	-0.66433	-0.0013589	0.43718	0.14953	0.95276	0.47181	0.78908	0.28671	1.2879	-0.28675	1.3785	0.67471	0.36647	0.36735	-0.43013	-0.3779	-0.29501	-0.41904	-0.11269
BE640771	68417.m04416 expressed protein supported by full length cDNA gi:21436034 from [Arabidopsis thaliana]	CRI2_1_A12_SP6	0.47962	-0.13073	1.0015	1.4254	0.11848	-0.28153	0.17056	1.4125	0.51762	1.2995	0.92539	0.87037	0.44501	0.61713	0.43837	0.29155	0.46395	0.02445	-0.018922	-0.64523	-0.63946	-0.53941	-1.1704	-1.2626
BE641669	68418.m01100 40S ribosomal protein S15 (RPS15D) ribosomal protein S15 - Arabidopsis thaliana, EMBL:Z23161	CRI2_3_O20_SP6	-1.0513	0.37389	-1.7365	-0.54797	-0.33761	0.42927	-0.60786	-0.80906	-0.44125	-1.9951	-2.1051	-1.2911	-1.3788	-0.13561	0.23556	0.41695	-2.2026	-1.503	1.024	1.184	1.2073	0.77066	1.7146	1.9663
BE641783	68418.m07446 oxysterol-binding family protein similar to SP|P16258 Oxysterol-binding protein 1 {Oryctolagus cuniculus}; contains Pfam profile PF01237: Oxysterol-binding protein	CRI2_4_D22_SP6	0.10075	0.49333	-1.2654	-0.76492	0.99295	0.80698	-0.061004	-0.35207	0.076199	-0.19868	-0.6255	-0.82815	0.42874	-1.0239	1.0613	-0.69168	0.20513	-0.33716	0.43317	0.27047	0.41646	-0.28195	0.37606	1.0488
BQ087664	68418.m01202 40S ribosomal protein S6 (RPS6B)	CRI2_9_P16_SP6	-1.3568	-0.47418	-1.2442	-3.0479	-0.87058	-0.74778	-0.54006	-0.91814	0.22707	-0.44282	-1.4952	-1.2353	0.48324	0.58204	-0.64091	-2.8438	-0.32626	-0.54193	0.82003	2.0844	1.4819	2.1128	1.1979	0.37837
BE642173	68415.m02507 peptidyl-prolyl cis-trans isomerase / cyclophilin (CYP2) / rotamase identical to cyclophilin [Arabidopsis thaliana] gi|2443757|gb|AAB71402; similar to peptidyl-prolyl cis-trans isomerase, PPIase (cyclophilin, cyclosporin A-binding protein) [A	CRI2_5_F13_SP6	-0.8165	-0.84345	-0.83595	0.65227	0.45532	-0.7767	-0.56597	-1.2925	0.32429	-0.593	-0.71281	-0.78138	-1.258	-0.84066	-0.53439	0.87346	0.24454	0.020617	0.94029	0.49248	0.82724	0.31585	0.73895	-0.20383
BQ087393	68417.m01877 hypothetical protein	CRI2_9_P13_SP6	1.0877	0.91614	0.47461	-0.17855	0.1274	0.77551	1.3206	1.057	0.42944	0.74861	1.2002	0.70153	0.99114	0.42009	2.104	-0.26201	-0.42995	0.68197	0.72151	-1.1324	-1.274	0.58177	-0.49989	-1.7139
BE643456	68415.m00273 aspartyl protease family protein contains Pfam domain, PF00026: eukaryotic aspartyl protease	CRI2_8_N21_SP6	-1.339	-2.3787	-0.49302	0.20026	-0.14247	-0.45181	-2.5585	-2.0065	-2.6927	-0.67288	0.044722	-0.54286	-1.8862	-1.7051	-3.0668	-2.5504	0.04527	-0.26236	-1.2047	-0.45244	-0.32252	-0.42292	-0.1337	-1.4697
BE643446	68416.m02178 peroxidase, putative similar to peroxidase GB:AAD37376 [Glycine max]	CRI2_8_N11_SP6	-1.3429	-3.4891	-0.44807	0.067401	-0.2986	0.44563	-2.6342	-2.9642	-4.8798	-0.18007	-0.40226	0.1474	-2.6778	-2.8913	-2.8067	-2.1869	-0.24767	-0.34439	-1.018	-0.10254	-0.20233	-0.37664	-1.2399	-1.6951
BE643117	68416.m01647 DNA topoisomerase VIA (SPO11-1) identical to AtSPO11-1 [Arabidopsis thaliana] GI:13383478; contains Pfam profile PF04406: Type IIB DNA topoisomerase; identical to cDNA putative topoisomerase VIA (SPO11 gene 1) GI:7270974	CRI2_7_P06_SP6	-0.87532	0.53231	-1.6766	-1.2893	-1.298	0.78031	0.11105	-0.29989	0.2514	-0.4094	-1.5212	-1.4902	0.104	-0.83217	0.75614	-0.55988	-0.74819	-0.49096	0.87353	1.6541	1.6169	0.84064	1.8221	0.67372
BE642694	68417.m04838 zinc finger (C3HC4-type RING finger) family protein contains Pfam profile: PF00097 zinc finger, C3HC4 type (RING finger)	CRI2_6_L23_SP6	1.4649	1.1878	1.1962	1.3573	-1.2789	1.0143	1.8689	1.9327	1.2568	0.87545	0.78156	0.6448	1.9708	0.8485	0.92422	-0.11141	-1.1928	0.84033	-0.079181	-1.2383	-0.5178	-0.41738	-0.16725	-2.0625
BQ087230	68418.m06849 potassium channel tetramerisation domain-containing protein / pentapeptide repeat-containing protein contains Pfam profiles PF02214: K+ channel tetramerisation domain, PF00805: Pentapeptide repeats (8 copies)	CRI2_10_D22_SP6	1.2862	1.5205	1.3831	0.19065	0.41601	0.40388	2.0411	1.7895	1.1038	-0.004773	0.55384	0.36204	0.46011	0.60521	2.2044	-0.27021	0.40345	1.4516	-1.4717	-1.1125	-0.50374	-0.30867	-0.90956	-0.90121
BE641676	68417.m03979 25.3 kDa small heat shock protein, chloroplast precursor (HSP25.3-P) identical to small heat shock protein, chloroplast precursor SP:P31170 from [Arabidopsis thaliana]; identified in Scharf, K-D., et al,Cell Stress & Chaperones (2001) 6: 225-	CRI2_3_P03_SP6	0.31887	0.3101	1.1768	1.3216	1.8055	-0.21291	-0.32977	0.15095	-0.22584	0.66914	0.20537	0.62785	1.1097	-0.72764	0.54635	0.14394	0.78367	0.2256	-0.27271	-0.46729	-0.16778	-0.3347	-0.17989	-1.0665
BE641403	68416.m01142 60S ribosomal protein L4/L1 (RPL4A) strong similarity to 60S ribosomal protein L1 GB:P49691	CRI2_3_C22_SP6	1.1211	0.79379	0.62278	0.15479	1.4331	0.092542	0.58269	0.69978	0.58711	0.29487	1.249	-0.10807	-0.70152	0.93397	0.73769	-0.311	0.89859	1.3987	-1.5368	-1.1123	-0.50618	-0.13276	-0.30328	-0.93771
BE641247	68418.m01754 glycosyl hydrolase family 38 protein similar to alpha-mannosidase II SP:P27046 from [Mus musculus]	CRI2_2_L10_SP6	-1.2567	0.5807	-1.1395	0.037756	-0.93031	-0.9566	-0.69114	-0.79744	-0.68875	-0.10246	-0.9716	0.41388	0.82538	-0.39463	1.269	-0.62822	-0.97672	-3.0983	1.6648	1.2728	1.1908	0.36684	0.20194	0.57173
BE641133	68418.m06991 heat shock protein 81-2 (HSP81-2) nearly identical to SP|P55737 Heat shock protein 81-2 (HSP81-2) {Arabidopsis thaliana}	CRI2_2_F24_SP6	0.29881	-0.10392	1.2502	-0.29746	0.88098	1.7569	0.17302	0.5852	1.4395	-0.93241	1.2979	-0.8247	-0.79364	-2.0978	-0.8638	0.081793	2.3837	2.0825	-1.1917	-1.7075	-1.9069	-2.1919	-1.89	-0.1581
BE642738	68418.m05821 nuclear RNA-binding protein, putative similar to nuclear RNA binding protein GI:6492264 from [Arabidopsis thaliana]	CRI2_6_N24_SP6	0.28156	0.35845	0.6763	0.30501	0.38284	0.64144	0.31297	0.43542	0.056844	0.60144	0.87264	-0.17414	0.64338	-1.318	-0.37535	0.54811	0.42795	0.88718	-0.77027	-0.63491	-0.77959	-1.4278	-1.2989	0.40772
BE642798	68414.m00072 expressed protein	CRI2_7_A15_SP6	-1.0356	-0.54183	-0.49492	-0.43845	-1.1611	-1.4661	-0.87809	-0.79013	-0.29683	-0.1902	-1.0463	-0.72007	-1.779	0.33348	-1.0451	0.58281	-0.28059	-1.283	0.74562	1.0473	1.0238	-0.048568	0.9878	0.91569
BE641004	68415.m04910 microsomal signal peptidase 25 kDa subunit, putative (SPC25) identical to Probable microsomal signal peptidase 25 kDa subunit (EC 3.4.-.-) (SPase 25 kDa subunit) (SPC25) (Swiss-Prot:P58684) [Arabidopsis thaliana]; contains non-consensus AT-AC	CRI2_2_A04_SP6	-0.91447	-0.13388	-1.0487	0.26011	0.44218	-0.29491	-0.033279	-0.50826	0.17495	-1.0422	-0.99323	0.43225	0.81854	-0.2776	-0.42532	1.5589	-0.0059758	0.50575	0.96974	1.2798	0.96279	-0.15366	0.5324	0.70054
BE641948	68418.m02324 elongation factor 1B alpha-subunit 2 (eEF1Balpha2) identical to elongation factor 1B alpha-subunit [Arabidopsis thaliana] GI:6686821	CRI2_4_L09_SP6	-0.97171	0.22303	-1.3112	-0.69539	-1.548	-0.54481	-0.32139	-0.75272	0.45962	-0.15151	-0.75647	-0.65832	0.74537	-0.89525	1.8134	-0.60527	0.25418	-1.2298	1.0061	1.5286	1.2453	2.5477	1.2364	0.48504
BE642289	68415.m01986 ubiquitin family protein weak similarity to PLIC-2 (ubiquitin-like type II) [Homo sapiens] GI:9937505; contains Pfam profiles PF00240: Ubiquitin family, PF00627: UBA/TS-N domain	CRI2_5_K10_SP6	-0.80951	0.92795	-1.2407	-0.92477	-0.66449	0.27999	-0.12979	-0.25358	-0.17134	-1.6466	-1.9022	0.036616	-0.052874	-0.69013	0.85842	0.56993	-2.4373	-1.3125	0.58754	0.86689	1.3001	0.28394	0.98778	1.6342
BE643249	68418.m07446 oxysterol-binding family protein similar to SP|P16258 Oxysterol-binding protein 1 {Oryctolagus cuniculus}; contains Pfam profile PF01237: Oxysterol-binding protein	CRI2_8_E22_SP6	0.21431	-0.77855	0.48622	1.4389	-0.17139	-1.1863	-0.9253	0.37464	-0.21055	0.5371	0.3877	0.84718	-0.56535	1.0105	-0.71032	1.1782	0.083839	-0.30697	0.20254	-0.48387	-0.36221	-0.045121	-0.42619	-0.21271
BE641927	68415.m03228 ABC transporter family protein similar to PDR5-like ABC transporter GI:1514643 from [Spirodela polyrhiza]	CRI2_4_K10_SP6	-1.6863	0.24019	-2.2056	-0.69047	-0.25584	0.95505	-1.9364	-1.251	-0.91857	-3.754	0.1842	-1.8474	0.1949	-3.1264	1.0429	-0.54739	0.94381	-0.46725	2.1731	1.7132	2.1337	-0.75257	3.8675	0.95946
BE643450	68414.m07107 4-coumarate--CoA ligase family protein / 4-coumaroyl-CoA synthase family protein similar to gi:112801 from Petroselinum crispum, GB:AAD40664 from [Solanum tuberosum] (J. Biol. Chem. 266 (13), 8551-8559 (1991)); contains Pfam AMP-binding enzym	CRI2_8_N15_SP6	-0.8673	-0.20054	-0.78506	-0.74784	-0.30776	0.31972	-0.45703	-0.46121	-0.12333	-0.81718	-1.282	-0.91421	-1.1986	-0.83458	-0.14995	0.76869	0.6231	-0.6943	0.53894	0.30579	1.0524	-0.20743	1.0174	1.5686
BQ087501	68416.m01865 expressed protein weak similarity to Septation ring formation regulator (Swiss-Prot:O34894) [Bacillus subtilis]	CRI2_9_C15_SP6	0.04723	0.29783	0.26609	0.030941	1.1022	1.3879	-0.37223	0.14852	-0.19251	-0.33637	1.3039	-0.010288	-0.19372	0.13672	-0.97363	-0.60201	0.93895	1.1869	-0.963	-1.3919	-1.6781	-1.7525	-0.50698	0.13581
BE642295	68417.m00597 UBX domain-containing protein similar to XY40 protein [Rattus norvegicus] GI:2547025; contains Pfam profile PF00789: UBX domain	CRI2_5_K16_SP6	0.43947	0.28624	0.56846	0.20356	-0.0025815	-0.88985	0.21626	0.38274	0.60911	0.5304	0.3107	0.83428	0.93236	0.19055	0.31753	-0.36689	-2.1338	-0.98077	0.85669	-0.71402	-0.85126	-0.1702	-0.1528	-0.6743
BQ087388	68414.m08509 mitogen-activated protein kinase kinase (MAPKK), putative (MKK9) mitogen-activated protein kinase kinase (MAPKK) family, PMID:12119167	CRI2_9_P08_SP6	1.3084	-0.41795	1.3736	1.1592	-0.82828	0.99206	1.5955	1.3947	0.50531	0.84303	1.0492	0.74593	0.64274	0.74915	1.0674	0.27564	-0.32044	0.35104	0.32484	-1.1874	-0.49347	0.6636	-0.85204	-1.439
BE642517	68416.m00247 40S ribosomal protein S7 (RPS7B) similar to ribosomal protein S7 GB:AAD26256 from [Secale cereale]	CRI2_6_E09_SP6	0.036368	-1.7239	0.34781	0.8394	0.07841	-0.41962	-0.24884	-0.69467	0.28818	0.41964	0.38251	0.65455	-0.34445	0.038487	-1.8109	-0.059791	-0.36551	-0.12355	-0.34877	-0.50666	-0.18036	0.21145	-0.32889	-0.7605
BE643062	68414.m01938 TMS membrane family protein / tumour differentially expressed (TDE) family protein contains Pfam domain, PF03348: TMS membrane protein/tumour differentially expressed protein (TDE)	CRI2_7_M18_SP6	-0.65483	-1.3127	-0.25979	0.39987	0.58449	-1.2223	1.7004	0.038783	4.9457	-1.3163	-1.6916	-0.9722	-1.9553	-0.49831	-1.338	0.22985	-1.1432	-1.9502	-0.94383	0.74257	0.60951	0.19236	-0.94676	0.88595
BE642787	68416.m02970 dual specificity protein phosphatase (DsPTP1) identical to DsPTP1 protein GI:4150963 from [Arabidopsis thaliana]; contains Pfam profile: PF00782 dual specificity phosphatase, catalytic domain	CRI2_7_A04_SP6	1.1887	-0.78579	0.94588	1.3352	-0.48484	-0.75065	0.94962	1.7353	0.20737	1.191	0.91891	1.4692	0.3894	1.7782	0.78385	1.4919	0.18474	1.3749	0.44604	-0.23324	-0.32036	-0.3801	-0.81161	-0.54813
BE641612	68418.m05629 60S ribosomal protein L11 (RPL11D)	CRI2_3_M06_SP6	-1.097	-1.476	-0.24263	0.96015	-0.22259	-0.68818	-0.52558	-0.61392	0.035961	0.47238	0.68501	0.46191	-0.15297	-0.14964	-1.4662	0.58558	0.86717	0.25748	0.34661	-0.39488	-0.18223	-0.50974	-0.62253	0.27251
BE641960	68418.m02286 short-chain dehydrogenase/reductase (SDR) family protein similar to follicular variant translocation protein 1 precursor (FVT-1) SP:Q06136 from [Homo sapiens]	CRI2_4_L21_SP6	-0.37	-0.65305	-0.73478	-0.84701	0.46129	1.2494	-0.81748	-1.0436	-0.27137	-0.035761	-0.0254	-0.54951	-0.26388	-2.2237	-0.79217	-1.7838	-0.69357	-0.30897	-0.35842	-0.10856	0.33939	0.12131	-0.55201	-1.3499
BQ087597	68415.m02598 expressed protein	CRI2_9_D07_SP6	1.5292	1.1582	1.3527	-0.20321	0.70214	1.5156	1.2054	1.2643	1.084	-0.42909	0.70516	-0.0045551	0.54073	0.85822	0.4373	0.21847	1.0726	1.2918	-0.034101	-0.93505	-0.85204	-1.464	-0.089826	-0.56215
BE642500	68418.m03422 tryptophan synthase, beta subunit, putative similar to SP|P14671 Tryptophan synthase beta chain 1, chloroplast precursor (EC 4.2.1.20) {Arabidopsis thaliana}; contains Pfam profile PF00291: Pyridoxal-phosphate dependent enzyme	CRI2_6_D14_SP6	1.5083	1.6962	0.38415	-1.3172	-0.71267	1.3003	0.24943	-0.01034	0.60781	0.15503	-0.70697	-1.7291	0.35538	0.61939	0.98667	-0.90399	-0.72446	1.1347	0.53811	0.68006	0.67032	0.47775	0.67874	0.11114
BE642953	68418.m02203 protein kinase family protein contains eukaryotic protein kinase domain, PROSITE:PS00107	CRI2_7_H15_SP6	1.0151	1.0456	1.2256	-0.19665	0.80162	0.27481	1.0163	0.67965	1.2331	-0.43327	0.62921	0.37466	0.4641	0.68833	0.7593	0.27551	0.24382	0.56672	0.20117	-0.8919	-0.12866	-0.69492	0.064106	-0.53726
BQ087476	68415.m04062 acetyl-CoA C-acyltransferase, putative / 3-ketoacyl-CoA thiolase, putative similar to 3-ketoacyl-CoA thiolase (E.C. 2.3.1.16) from [Arabidopsis thaliana] GI:2981616, [Cucumis sativus] GI:393707, [Cucurbita cv. Kurokawa Amakuri] GI:1694621; co	CRI2_10_P11_SP6	0.76332	1.5178	0.93091	1.7662	1.2189	-0.66771	1.4465	1.0126	0.31498	0.97447	0.95548	0.5125	0.79654	0.29714	1.1853	-0.25263	-0.43201	-0.24752	-1.5978	-1.0938	-1.3615	-0.49297	-1.3955	-1.3991
BE641706	68414.m02997 DNA-binding protein-related contains weak similarity to G-quartet DNA binding protein 3 [Tetrahymena thermophila] gi|4583503|gb|AAD25098	CRI2_4_A12_SP6	0.10766	-0.82714	0.45722	1.2131	-0.93366	-1.1487	-0.23634	0.12152	0.16951	0.69703	0.58299	1.0221	-0.54368	1.0598	-0.77911	1.0178	-0.043684	-0.20563	0.29103	0.01189	-0.049248	-0.013702	-0.47253	-1.0328
BE642421	68416.m05955 uracil phosphoribosyltransferase, putative / UMP pyrophosphorylase, putative / UPRTase, putative similar to SP|P50926 Uracil phosphoribosyltransferase (EC 2.4.2.9) (UMP pyrophosphorylase) (UPRTase) {Lactococcus lactis}; contains Pfam profile	CRI2_6_A01_SP6	0.31272	-0.29631	0.53416	1.9815	-0.68105	-1.7583	0.8137	0.14243	1.4693	1.2744	0.67577	1.4589	1.1957	2.1225	0.079791	0.28906	-1.5439	-1.0188	-0.074477	-0.54275	-0.24913	1.2124	0.54911	-0.10268
BE641126	68418.m05763 VQ motif-containing protein contains PF05678: VQ motif	CRI2_2_F16_SP6	-0.96833	0.40893	-1.4249	-0.17818	0.52368	0.21592	-0.24022	-0.56251	0.44991	-2.5171	-0.77742	-1.0921	0.12056	-1.0083	-0.17007	0.9896	-0.0197	-0.68371	0.93243	1.5689	1.6554	0.27776	1.1277	1.1217
BQ087321	68414.m08316 expressed protein	CRI2_9_D14_SP6	0.94725	0.96949	0.047456	-0.52603	1.4079	1.9332	-0.27597	0.73433	-0.81442	0.10199	1.3113	-0.52007	0.24114	0.68439	0.30499	0.057314	2.8739	3.4018	-0.072895	-1.3077	-1.8622	-1.707	-0.21484	-0.067917
BE642991	68415.m02435 CAAX amino terminal protease family protein contains Pfam profile PF02517 CAAX amino terminal protease family protein	CRI2_7_J11_SP6	-0.70752	-0.23107	-0.80644	-0.62147	1.2652	0.94167	0.022584	-0.86666	0.051038	-1.4916	-1.0094	0.34473	-0.77152	0.30739	-0.43404	0.94809	1.0913	0.46254	0.39768	0.73964	0.71586	-1.364	-0.41171	1.7953
BE641261	68417.m03463 expressed protein contains Pfam profile PF04398: Protein of unknown function, DUF538	CRI2_2_M04_SP6	-0.97593	-0.51384	-1.585	-0.020473	0.0097715	-0.10344	-1.0191	-1.2185	-0.68741	-1.3481	-1.2497	-0.53481	-1.1005	-1.4973	-0.23578	1.2645	0.22923	-0.044989	0.88787	1.3633	1.2653	-0.2406	0.55707	0.67025
BE643258	68417.m02279 pentatricopeptide (PPR) repeat-containing protein contains Pfam profile PF01535: PPR repeat	CRI2_8_F07_SP6	-0.68706	-0.30669	-0.80101	-0.99001	0.34741	-0.26813	-0.0032102	-0.65086	-0.25694	-0.67171	-0.88923	-1.1129	-1.5463	-0.74581	0.060705	0.7313	-0.078555	-0.38161	0.7924	0.15346	0.34877	-0.14037	0.6587	1.6061
BE640930	68418.m05969 DC1 domain-containing protein contains Pfam profile PF03107: DC1 domain	CRI2_1_M16_SP6	-0.5412	0.020635	-0.084372	-0.60309	0.73432	0.18014	-0.052649	-0.26193	-0.27688	0.37412	0.9757	-0.17717	0.090604	0.41313	-2.1115	0.39427	0.41837	0.62925	0.12043	0.10021	-0.058175	-1.046	-0.52398	-0.35246
BE642948	68417.m00086 tetrahydrofolate dehydrogenase/cyclohydrolase, putative similar to SP|P07245 C-1-tetrahydrofolate synthase, cytoplasmic (C1-THF synthase) [Includes: Methylenetetrahydrofolate dehydrogenase (EC 1.5.1.5); Methenyltetrahydrofolate cyclohydrolase	CRI2_7_H10_SP6	1.0724	0.68569	1.1847	-0.29183	0.5168	1.2741	1.4548	1.4278	-0.23523	0.81674	1.2749	0.83494	0.84226	-0.35434	0.9146	-0.83573	0.87814	-0.68334	-2.0941	-0.80197	-1.2116	-0.10703	-0.37019	-1.1145
BQ087132	68417.m03245 protease inhibitor/seed storage/lipid transfer protein (LTP) family protein similar to hydroxyproline-rich glycoprotein DZ-HRGP from Volvox carteri f. nagariensis GP|6523547; contains Pfam profile PF00234 Protease inhibitor/seed storage/LTP f	CRI2_10_C11_SP6	1.2317	0.49579	0.53562	-0.55236	-3.1103	0.79369	0.56301	-0.58708	-0.39137	0.41511	0.14278	1.1074	0.14994	0.24644	-0.92339	-0.21802	1.1319	0.67212	-1.965	-1.0864	-1.2152	-1.4943	-0.72145	0.3968
BE641111	68414.m03340 60S ribosomal protein L17 (RPL17A) similar to GB:P51413 from [Arabidopsis thaliana]; similar to ESTs gb|L33542 and gb|AA660016	CRI2_2_E22_SP6	1.0689	-1.2363	1.7809	0.7322	-0.21933	0.42346	0.57237	1.2414	-0.79319	0.82835	1.2392	0.83053	-0.2833	2.804	-1.5177	0.45549	1.6036	0.90505	-0.37626	-0.7693	-1.0384	-0.62589	-1.0895	-0.15061
BE643492	68418.m02562 strictosidine synthase family protein similar to SP|P15324 Strictosidine synthase precursor (EC 4.3.3.2) {Rauvolfia mannii}; contains Pfam profile PF03088: Strictosidine synthase	CRI2_8_P10_SP6	-0.95396	0.7729	-0.30826	-1.0828	-0.83733	0.55241	-0.17659	-0.3358	-0.2603	0.084538	-0.33196	0.41674	0.76627	-1.079	0.82232	-0.58255	-0.16322	-1.3158	0.36058	0.48791	0.36976	0.034117	0.46482	0.17122
BQ086923	68418.m07433 lipid transfer protein 3 (LTP3) identical to lipid transfer protein 3 from Arabidopsis thaliana [gi:8571921]; contains Pfam protease inhibitor/seed storage/LTP family domain PF00234	CRI2_10_A08_SP6	0.75929	-0.66058	1.3492	0.77919	0.28063	-0.010964	0.29887	1.4228	0.77464	0.86247	1.4351	0.31843	0.24397	0.82257	-0.96427	0.26326	0.045247	-0.33986	0.090476	-0.6089	-0.55937	-0.3639	-1.1113	-0.98909
BE642855	68418.m04430 amino acid permease family protein similar to SP|Q09143 High-affinity cationic amino acid transporter-1 (CAT-1) {Mus musculus}; contains Pfam profile PF00324: Amino acid permease	CRI2_7_D04_SP6	0.85208	0.62834	0.0054278	-0.67551	1.7693	0.24172	1.8274	0.91637	0.94437	0.53036	0.40149	0.24355	0.50653	0.32384	1.1929	0.27384	1.3067	1.2287	-0.7099	-0.61613	-1.6588	0.21662	0.049255	-0.51015
BE642044	68416.m00693 short-chain dehydrogenase/reductase (SDR) family protein contains INTERPRO family IPR002198 short-chain dehydrogenase/reductase (SDR) superfamily	CRI2_4_P19_SP6	0.46036	-0.46675	1.237	-0.15245	0.66977	0.66149	-0.35452	-0.048125	-1.3266	-0.30887	0.26265	0.97679	0.066949	-0.4939	-0.63597	-0.97195	-0.27878	-0.08975	-1.0618	-0.38714	-0.72315	0.29199	-1.0429	-1.7397
BQ087478	68415.m02643 oxidoreductase, 2OG-Fe(II) oxygenase family protein contains Pfam profile PF03171: oxidoreductase, 2OG-Fe(II) oxygenase family	CRI2_10_P15_SP6	1.4737	0.20666	1.6714	0.85402	-0.26518	0.51529	1.4814	1.3748	1.2459	0.11858	1.1131	-0.27091	0.33276	0.14967	-0.17045	-1.4152	-0.068685	0.43047	-1.7942	-1.095	-0.60317	-0.92864	-0.62499	-1.5345
BE641972	68417.m04657 RNA recognition motif (RRM)-containing protein RNA-binding protein LAH1, Saccharomyces cerevisiae, PIR2:B48600; contains InterPro entry IPR000504: RNA-binding region RNP-1 (RNA recognition motif) (RRM)	CRI2_4_M09_SP6	-1.7414	-1.5366	-0.58537	0.044415	0.2467	-1.2012	-1.1233	-1.8751	-0.21186	-0.7924	-0.86139	-0.29412	-1.9499	0.82066	-1.4008	0.37341	-1.2654	-0.89463	0.15785	0.44642	0.59966	2.2281	0.72914	1.6242
BE643231	68418.m07297 26S proteasome AAA-ATPase subunit (RPT3) identical to 26S proteasome AAA-ATPase subunit RPT3 GI:6652882 from [Arabidopsis thaliana]	CRI2_8_D15_SP6	1.4458	0.78586	1.2142	0.81807	1.1263	1.416	1.9361	1.6355	0.8088	0.042694	1.1613	0.3722	1.7059	0.47243	0.098536	0.17915	-0.68225	0.61242	-0.45568	-1.1609	-1.3672	-0.78491	-0.065946	-0.95354
BQ087480	68414.m04494 protease inhibitor/seed storage/lipid transfer protein (LTP) family protein low similarity to glucoamylase S1/S2 [Precursor] from Saccharomyces cerevisiae [SP|P08640], proteophosphoglycan from Leishmania major [GI:5420387]; contains Pfam prot	CRI2_10_P19_SP6	-0.42904	-0.23814	-0.31316	1.7671	0.92251	-0.84952	-3.7614	-2.1813	-1.603	-0.50948	-0.047664	0.83649	-1.4262	-2.2435	-0.61582	-1.9936	-0.77717	-0.86706	-1.7371	-0.50144	-0.45145	-1.3434	-0.79108	-1.7611
BQ087263	68418.m02617 60S ribosomal protein L10A (RPL10aC)	CRI2_10_J18_SP6	0.13295	0.67721	0.71813	-0.04222	1.1132	0.56375	0.1285	-0.70134	-2.0955	2.0178	1.0223	2.4904	0.34203	0.53079	0.39347	-0.7415	1.4679	1.6113	-2.4286	-0.77169	-1.1657	-1.4658	-2.1706	-1.2155
BE643328	68414.m02888 10 kDa chaperonin, putative similar to 10 kDa chaperonin SP:P34893 from [Arabidopsis thaliana]	CRI2_8_I10_SP6	-1.9769	-0.03437	-1.6928	-2.4728	-0.71617	-0.45133	-0.73308	-1.1345	-0.25342	-0.53547	-1.713	-0.10094	0.23921	-0.11984	0.11144	-1.1158	-0.80441	-0.75186	0.6333	2.1249	1.1791	1.4906	0.64845	1.4375
BE640724	68416.m06473 zinc finger (C2H2 type) family protein contains Pfam domain, PF00096: Zinc finger, C2H2 type	CRI2_1_E06_SP6	-0.10624	-0.48163	0.19223	1.1078	-0.042792	0.89832	0.34186	0.094821	0.41634	0.99514	0.80714	0.71906	-0.097132	0.31506	-1.0001	1.3464	0.51306	0.65826	-0.034548	-0.55063	-1.2194	-0.85411	-0.65951	-0.29646
BE642219	68416.m06400 40S ribosomal protein S2 (RPS2D) 40S ribosomal protein S2 - Arabidopsis thaliana, SWISSPROT:RS2_ARATH	CRI2_5_H11_SP6	1.1457	0.084499	1.7353	1.2703	0.95945	-0.0070979	1.0638	0.9042	0.037288	0.3621	0.68229	0.41443	0.51555	-0.24944	0.79655	-0.48313	-0.025441	-0.56954	-0.34008	-0.74481	-0.59495	-0.50452	-0.10883	-1.8217
BE642208	68416.m05982 plant uncoupling mitochondrial protein (PUMP) identical to plant uncoupling mitochondrial protein [Arabidopsis thaliana] GI:3115108	CRI2_5_G24_SP6	0.92887	0.6154	1.5011	-0.21944	1.0121	1.5665	0.94358	1.3165	0.58901	0.8694	1.0803	0.13651	0.66299	0.33611	0.65216	-0.087646	1.1348	2.2583	-0.70525	-1.5141	-0.58211	-1.4808	-1.3588	0.28283
BE641273	68418.m07440 actin 4 (ACT4) identical to SP|P53494 Actin 4 {Arabidopsis thaliana}	CRI2_2_M16_SP6	-1.3039	0.64665	-0.99312	-2.1636	-0.13932	-0.27384	-0.32246	-0.6022	0.18428	-0.27655	-0.41114	-1.6165	-0.043786	-1.2849	-0.48109	1.1469	-0.28669	-0.30983	1.1032	0.54035	1.6981	1.1301	1.2839	1.567
BE642822	68414.m04093 60S ribosomal protein L9 (RPL90A/C) similar to RIBOSOMAL PROTEIN L9 GB:P49209 from [Arabidopsis thaliana]	CRI2_7_B18_SP6	-1.5944	0.24294	-1.8449	-2.5063	-0.53236	-1.4302	-0.42694	-0.77683	-0.17837	-2.7387	-3.2119	-1.4549	-1.6643	0.67605	-0.96482	-0.56244	-1.5779	-3.6318	0.85983	2.3338	2.3789	1.74	1.9167	1.5432
BE642092	68414.m06119 expressed protein	CRI2_5_C01_SP6	0.12804	0.85035	0.12697	-0.45722	-0.3627	0.69432	0.26057	0.62056	0.46554	-0.56333	0.10992	-0.086381	1.0705	-1.0593	1.0567	1.0758	0.47033	0.27462	0.19614	0.51919	0.083645	0.26349	0.44205	0.83038
BE643457	68416.m06728 chloroplast chaperonin 10, putative similar to chloroplast chaperonin 10 GI:14041813 from [Arabidopsis thaliana]	CRI2_8_N22_SP6	-0.23293	-1.1755	0.11988	1.2342	-1.3142	-1.3048	-1.1338	-0.78983	-0.68909	-0.21062	0.24842	0.26016	-0.78111	0.023042	-1.5962	0.070137	-0.57624	-0.81971	0.10936	-0.16372	0.039921	-0.31874	-0.31847	-0.30486
BE642888	68414.m06438 elongation factor 2, putative / EF-2, putative similar to ELONGATION FACTOR 2 GB:O14460 from [Schizosaccharomyces pombe]	CRI2_7_E17_SP6	0.64863	-1.2722	0.78542	0.77987	-0.29966	-0.19032	0.17013	-0.00033239	-0.65358	0.26302	0.33715	-0.24478	0.060323	0.57322	-1.3635	-1.1652	0.043149	0.55296	-0.61417	-0.488	-0.32122	0.17088	-0.84294	-0.87487
BQ086952	68414.m00665 acyl-CoA oxidase (ACX3) identical to acyl-CoA oxidase ACX3 [Arabidopsis thaliana] GI:8163758, GI:8515709	CRI2_10_E16_SP6	0.89788	-0.99923	0.82425	-0.82018	0.6013	1.8785	-0.68172	0.65815	0.75561	0.49763	1.0971	-1.151	-0.53726	-0.14607	-2.4346	-0.5202	1.818	1.9639	-0.14056	-1.5291	-0.76904	-1.6563	-1.6022	-0.17163
BE641802	68414.m08317 expressed protein similar to Pi starvation-induced protein GB:BAA06151 from [Nicotiana tabacum]	CRI2_4_E20_SP6	-0.65172	-0.04102	-0.79385	1.1007	-0.15595	-0.84373	-0.41333	-0.62749	-0.63654	0.15451	0.079151	0.46658	-0.80517	-0.37839	0.26716	1.3279	0.32269	-0.30906	0.27819	-0.10667	-0.13744	0.010398	-0.50325	-0.35169
BE643391	68418.m01644 transducin family protein / WD-40 repeat family protein contains 4 WD-40 repeats (PF00400); similar to unknown protein (ref|NP_057085.1)	CRI2_8_L02_SP6	-0.6464	0.94767	-0.5204	-1.1803	0.69631	1.362	0.098822	-0.34523	-0.13423	0.0010733	-0.8598	0.037957	0.90585	-0.90196	1.3653	-0.19846	0.6284	-0.57036	0.66934	1.2813	0.98566	-0.13376	0.6322	0.59224
BQ086961	68418.m00183 heat shock cognate 70 kDa protein 1 (HSC70-1) (HSP70-1) identical to SP|P22953 Heat shock cognate 70 kDa protein 1 (Hsc70.1) {Arabidopsis thaliana}	CRI2_10_G10_SP6	0.79552	0.5692	0.91098	-1.053	-2.4911	-0.67778	0.30006	-0.02771	0.32931	1.2795	0.92543	1.1483	-0.55492	-0.92182	0.02057	-0.0057655	0.43676	0.87896	-1.2936	-1.1752	-1.3079	-2.1965	-1.449	-0.50007
BE643306	68416.m01142 60S ribosomal protein L4/L1 (RPL4A) strong similarity to 60S ribosomal protein L1 GB:P49691	CRI2_8_H10_SP6	-0.045752	-0.57412	0.73595	-0.40334	0.81883	0.57457	-0.15792	0.017617	-0.49617	0.47816	0.71824	0.60001	0.47276	-1.3406	0.42115	-1.2991	0.29488	-0.46549	-0.56302	-0.34067	-0.22281	-0.044381	-0.38362	-0.81551
BE642812	68415.m04940 Em-like protein GEA6 (EM6) identical toSP|Q02973 Em-like protein GEA6 {Arabidopsis thaliana}; contains Pfam profile PF00477: Small hydrophilic plant seed protein	CRI2_7_B07_SP6	0.34079	0.81693	0.44694	-0.65168	0.82429	1.0123	-0.55069	-0.61462	0.082087	1.864	1.9421	2.1481	0.049223	1.4506	0.98355	1.7328	4.4465	3.8093	0.7933	-1.5834	-1.7058	-1.9674	-2.3253	-0.17937
BE641793	68415.m04737 transcription factor S-II (TFIIS) domain-containing protein similar to SP|P49373 Transcription elongation factor S-II (TFIIS) {Schizosaccharomyces pombe}; contains Pfam profile PF01096: Transcription factor S-II (TFIIS)	CRI2_4_E10_SP6	0.99318	0.9169	1.0584	0.58094	0.96017	-0.20589	0.42609	0.5255	-0.39212	1.1669	0.3642	1.5358	1.3429	0.98467	0.19664	1.1246	0.013367	-0.023403	-0.41088	-0.443	-0.37067	-0.30565	-0.74323	-0.32659
BE641894	68417.m00813 polyubiquitin (UBQ10) (SEN3) senescence-associated protein; identical to GI:870791	CRI2_4_I21_SP6	-0.82562	-0.63295	-0.056675	1.2406	0.015436	0.29308	-0.92761	0.015694	-0.31342	0.85002	0.84216	0.72691	-1.2018	0.68375	-0.17689	1.8111	1.2766	0.71898	0.60174	-0.24026	-0.3447	-0.39795	-0.43631	-0.10407
BQ087110	68417.m03473 shepherd protein (SHD) / clavata formation protein, putative nearly identical to SHEPHERD [Arabidopsis thaliana] GI:19570872; contains Pfam profiles PF02518: ATPase, histidine kinase-, DNA gyrase B-, and HSP90-like domain protein, PF00183: Hs	CRI2_9_O22_SP6	0.78758	0.48069	1.289	0.35676	1.0053	-0.066734	1.0874	1.548	-0.31379	0.4462	1.1934	0.67272	0.20458	0.44087	0.63811	-0.13424	0.94633	1.4459	-1.7243	-0.86025	-1.8256	-0.91973	-0.39417	-0.97737
BE642405	68418.m06224 cysteine proteinase, putative similar to cysteine endopeptidase precursor CysEP GI:2944446 from [Ricinus communis]	CRI2_5_P09_SP6	-0.97478	-0.042139	-0.85589	-0.29912	-2.3252	-0.84318	-0.46982	-0.6097	-0.011361	-0.25561	-1.4724	-1.6605	1.0326	-1.4484	1.2153	0.30576	-1.3403	-0.27604	0.7487	1.332	1.0408	4.7028	1.8323	0.96468
BE641984	68414.m06033 malate dehydrogenase [NAD], mitochondrial identical to mitochondrial NAD-dependent malate dehydrogenase GI:3929649 SP|Q9ZP06 from [Arabidopsis thaliana]; contains InterPro entry IPR001236: Lactate/malate dehydrogenase	CRI2_4_M22_SP6	-1.0077	-1.4467	0.1477	1.1018	-0.013355	-0.66939	-0.93924	-0.49156	-0.11741	0.71544	0.75617	0.51865	-0.17742	0.0028562	-2.6419	1.3794	0.38652	0.24331	0.3006	-0.23734	-0.12276	-0.43767	-0.56403	-0.24249
BE642509	68418.m05794 RNA helicase, putative similar to type 1 RNA helicase pNORF1 [Homo sapiens] GI:1885356	CRI2_6_E01_SP6	1.139	-1.3004	1.9036	0.60258	0.31618	0.54389	1.9015	1.8926	0.19358	0.77569	1.1784	0.21677	-0.20351	1.0714	-2.0213	0.43464	0.72156	1.0813	-2.0116	-1.0724	-1.4123	-0.49227	-0.9551	-0.76671
BE640731	68416.m00505 ankyrin repeat family protein contains Pfam profile: PF00023 ankyrin repeat	CRI2_1_E14_SP6	-0.9572	-0.86858	-0.47873	0.42576	-0.13792	0.2383	-0.27181	-0.75348	-0.085166	-0.53765	-0.80933	-0.9648	0.26674	0.6163	-2.7702	-1.0921	0.16226	-0.015198	0.12106	0.094304	0.51682	-0.82214	0.3795	0.36882
BQ087117	68417.m03558 expressed protein	CRI2_10_A07_SP6	1.6013	0.59894	1.5344	1.3287	0.39993	-0.9828	1.322	0.85735	2.1445	1.0282	1.0849	1.2077	0.075272	2.9213	-0.19709	1.7093	-0.25851	-0.13564	0.018044	-0.5933	-0.97322	-0.16858	-0.44044	-0.50386
BE642257	68416.m01143 L-ascorbate peroxidase 1b (APX1b) identical to ascorbate peroxidase [Arabidopsis thaliana] gi|555576|emb|CAA56340;	CRI2_5_I12_SP6	-0.84533	-1.3693	-0.10308	1.1641	-0.86489	-0.7902	-0.42889	-0.23484	-0.00014283	1.2142	0.77895	0.93969	-1.2073	1.7777	-1.601	0.4432	-0.37353	-0.56334	0.2833	-0.24646	-0.34112	-0.0009671	-0.41853	-0.72991
BQ086967	68414.m05192 ABA-responsive element-binding protein 1 (AREB1) identical to ABA-responsive element binding protein 1 (AREB1) [Arabidopsis thaliana] GI:9967417	CRI2_10_G22_SP6	1.0014	0.41778	0.78178	0.11374	-0.67287	1.2224	0.91115	1.0137	-0.70102	0.48841	0.94719	-0.12752	0.37367	0.62711	-0.27351	-0.63297	1.2034	1.1399	-1.9832	-0.90233	-1.7967	-0.29936	-1.1554	-0.064873
BE641487	68416.m01368 60S acidic ribosomal protein P0 (RPP0C) similar to 60S acidic ribosomal protein P0 GI:2088654 [Arabidopsis thaliana]	CRI2_3_G16_SP6	-0.69129	0.35504	-0.97146	-0.43405	1.0753	0.99011	-0.12547	-0.30529	0.23135	0.085455	-0.077761	-0.54687	0.59437	-0.57857	0.51013	-0.0093408	-1.3396	0.55425	0.75456	0.73747	0.89293	-0.18027	1.3896	0.93965
BE642647	68414.m05696 expressed protein similar to liver stage antigen-1 (GI:510184) [Plasmodium falciparum]; similar to Myosin II heavy chain, non muscle (Swiss-Prot:P08799) [Dictyostelium discoideum]; similar to liver stage antigen (GI:9916) [Plasmodium falcipar	CRI2_6_J24_SP6	-0.63812	0.55191	-0.43946	-1.4478	1.9101	1.4613	0.010504	-0.20908	-0.15366	0.19699	0.43853	-0.57202	0.61746	-1.3473	-0.23587	0.48636	0.33815	0.90781	0.10107	0.50826	0.53645	-0.91514	-0.53489	1.261
BE642491	68417.m05076 expressed protein	CRI2_6_D05_SP6	-0.073415	0.084753	0.27901	-0.56565	-1.3112	-1.2464	-0.69973	-0.11285	0.40483	0.37596	0.42847	0.48299	0.37243	-0.50782	0.21525	-1.51	-1.2511	-0.56149	0.65412	-0.3215	-0.23239	1.1871	-0.50692	-2.814
BE642537	68417.m00744 polyubiquitin (UBQ11) identical to GI:304117	CRI2_6_F05_SP6	-0.83782	-1.1801	-0.66398	0.81659	0.6428	-0.0035404	-0.99612	-0.57688	-0.32078	0.22727	0.50802	0.098912	-1.326	-0.62736	-0.17203	0.54514	0.71225	1.0552	0.29714	-0.085164	-0.35995	-0.029012	-0.39269	-0.69753
BE642107	68415.m03755 DEIH-box RNA/DNA helicase, putative similar to DEIH-box RNA/DNA helicase [Arabidopsis thaliana] GI:5881579; contains Pfam profiles PF04408: Helicase associated domain (HA2), PF00271: Helicase conserved C-terminal domain	CRI2_5_C16_SP6	1.4308	0.45765	1.3488	1.6531	0.20955	-0.02407	1.5221	1.9717	0.83096	0.91071	0.8365	0.62809	1.5856	0.55024	0.32535	-0.058878	-1.9205	-0.56856	-0.65708	-1.3405	-0.52271	-0.48596	0.65247	-1.1128
BE641251	68418.m07887 phosphoglycerate/bisphosphoglycerate mutase family protein contains Pfam profile PF00300: phosphoglycerate mutase family	CRI2_2_L15_SP6	-0.34639	0.93333	-1.1402	-0.36103	0.337	0.6141	0.0075191	-0.20948	-0.027104	-1.187	-1.137	-1.1557	0.67744	-0.69423	1.001	-0.4468	-0.30903	-0.17863	0.90265	0.21551	0.9257	-0.28795	1.0446	1.2944
BE642116	68416.m05982 plant uncoupling mitochondrial protein (PUMP) identical to plant uncoupling mitochondrial protein [Arabidopsis thaliana] GI:3115108	CRI2_5_D02_SP6	2.1077	0.37579	1.8521	0.012651	0.73724	1.1646	1.9199	1.6166	-0.36204	0.87614	1.2926	0.97117	1.6219	0.21357	0.65567	-0.2186	1.4884	0.72431	-1.7116	-0.68463	-1.5038	-0.56089	-1.1659	-0.80471
BE642369	68417.m00813 polyubiquitin (UBQ10) (SEN3) senescence-associated protein; identical to GI:870791	CRI2_5_N20_SP6	-0.6788	-0.30294	-0.50731	1.6591	0.40201	-0.78868	-1.4614	-0.8001	-0.75893	0.48557	0.52426	0.78313	-1.0356	-0.046983	-0.10776	1.3304	0.047675	-0.10911	0.277	-0.18569	-0.25904	-0.18762	-0.15896	-0.48306
BE641442	68414.m01235 F-box family protein ; similar to SKP1 interacting partner 2 (SKIP2) TIGR_Ath1:At5g67250	CRI2_3_E17_SP6	0.52694	-0.15607	1.0047	1.4203	0.23702	-0.23164	0.50971	0.88226	-0.5405	1.3023	0.8188	1.7355	1.5164	1.4788	0.31392	0.11659	-0.44355	0.23401	-0.99007	-0.84997	-0.57296	0.85576	-0.71298	-0.38318
BE642075	68414.m08534 MATE efflux family protein similar to ripening regulated protein DDTFR18 [Lycopersicon esculentum] GI:12231296; contains Pfam profile: PF01554 uncharacterized membrane protein family	CRI2_5_B06_SP6	0.26163	-0.31406	-0.22509	1.1491	0.24369	-0.70625	-0.32794	-0.3001	-0.44331	0.43519	0.52207	0.55154	-0.1367	-0.080497	-0.15994	-0.20024	-0.058795	-0.1621	-1.198	-0.53161	-0.55811	0.20375	-0.43408	-0.50572
BE642425	68416.m06325 UBP1 interacting protein 2a (UBA2a) identical to UBP1 interacting protein 2a [Arabidopsis thaliana] GI:19682816; contains InterPro entry IPR000504: RNA-binding region RNP-1 (RNA recognition motif) (RRM)	CRI2_6_A07_SP6	0.15672	-0.59115	0.76767	1.8139	-0.19193	-1.3346	0.60727	0.43442	0.7052	0.6024	0.40963	0.35502	-0.28579	0.36271	-0.35329	0.87357	-0.6154	-1.343	0.014699	-0.50736	-0.22227	-0.11767	0.12175	-0.35536
BE641854	68415.m02151 protein kinase family protein contains Pfam PF00069: Protein kinase domain	CRI2_4_H02_SP6	1.5929	0.85371	1.8393	0.10496	-0.058399	1.714	2.3681	2.069	0.14154	1.4582	1.1955	1.4869	1.5658	0.82777	0.86972	-0.033769	0.46324	-0.34046	-1.7851	-1.3062	-0.54005	-0.45821	-0.21505	-0.8737
BQ087222	68417.m01790 nucleoside diphosphate kinase 3, mitochondrial (NDK3) identical to Nucleoside diphosphate kinase III, mitochondrial precursor (NDK III) (NDP kinase III) (NDPK III) (SP:O49203) [Arabidopsis thaliana]; contains Pfam PF00334 : Nucleoside diphosp	CRI2_10_D06_SP6	1.1382	0.88021	0.82586	-1.037	1.1656	1.654	0.89526	0.47142	0.50891	0.69371	1.4162	-0.93818	-0.56297	1.4318	0.9511	-1.8094	1.1637	2.1829	0.62859	-1.4473	-0.76909	-1.4753	-1.5431	-1.0684
BE642258	68417.m00418 rac GTPase activating protein, putative similar to rac GTPase activating protein 3 [Lotus japonicus] GI:3695063; contains Pfam profile PF00620: RhoGAP domain	CRI2_5_I13_SP6	0.28445	-0.75862	-0.38209	0.94649	-0.78412	-0.90053	-0.16404	0.56432	-0.41382	1.0867	0.75648	0.99497	0.0080174	-0.030848	0.46258	-0.022632	-0.21129	-0.52401	0.10331	-0.47033	-0.62168	-0.5388	-0.36016	-0.70478
BE640765	68418.m05796 ATP synthase delta' chain, mitochondrial identical to SP|Q96252 ATP synthase delta' chain, mitochondrial precursor (EC 3.6.3.14) {Arabidopsis thaliana}; contains Pfam profile PF02823: ATP synthase, Delta/Epsilon chain, beta-sandwich domain	CRI2_1_G05_SP6	1.0813	0.30476	0.33001	0.34593	1.3438	0.50431	0.56948	0.54339	-0.29946	0.05695	0.80768	-0.27632	-0.77396	-0.098346	0.86791	-0.012446	1.3556	1.7586	-1.3152	-0.34494	-1.1193	-1.2831	-0.96209	-0.10791
BE641940	68418.m03013 phosphate translocator-related low siimilarity to phosphoenolpyruvate/phosphate translocator precursor [Mesembryanthemum crystallinum] GI:9295275, SP|P52178 Triose phosphate/phosphate translocator, non-green plastid, chloroplast precursor (CT	CRI2_4_K24_SP6	-0.4729	0.85331	-0.58903	-0.28763	0.87446	0.49444	0.23287	0.1	0.10339	0.25428	-0.064403	-0.50425	1.1332	0.1088	0.63809	-0.12105	0.26331	0.50529	0.60018	0.32086	0.18572	-0.32425	1.5813	0.73349
BE643115	68414.m09182 pathogenesis-related family protein contains similarity to pathogen-related protein (GI:499073) (Swiss-Prot:P16273) [Hordeum vulgare]	CRI2_7_P04_SP6	-0.57315	0.98622	-1.2352	-1.2654	-1.03	0.11291	-0.10974	-0.18126	0.18714	-0.18218	-1.0466	-1.1239	0.39765	-0.38123	0.906	-0.71163	0.10069	-0.23573	0.5773	1.4752	1.2361	0.65271	1.1374	0.27406
BE643353	68414.m00329 coproporphyrinogen III oxidase, putative / coproporphyrinogenase, putative / coprogen oxidase, putative similar to coproporphyrinogen III oxidase, chloroplast [precursor] from Glycine max [SP|P35055], Nicotiana tabacum [SP|Q42946], Hordeum vu	CRI2_8_J12_SP6	-0.6512	0.21187	-0.83831	-0.21639	0.40776	0.14651	-0.23467	-0.28246	-0.21352	-0.85573	-0.88201	-0.10979	-0.74025	0.64018	-0.085269	0.68739	0.052069	-0.030892	0.45581	0.40406	0.44262	-0.34986	1.1437	0.91326
BE641132	68415.m05031 hypothetical protein	CRI2_2_F23_SP6	-0.74359	0.074087	-0.73821	-0.5156	0.2204	-0.6595	-0.40639	-0.41603	-0.35474	-0.093929	-0.67024	-0.86449	-1.0374	-0.85107	-0.31557	1.0264	0.19274	0.024828	0.26749	-0.14712	0.32559	-0.38775	-0.18291	1.299
BE641028	68418.m03102 hydroxyproline-rich glycoprotein family protein contains proline-rich extensin domains, INTERPRO:IPR002965; similar to root nodule extensin [Pisum sativum] gi|15021750|gb|AAK77902; Common family members: At5g19800, At5g57070, At1g72790 [Arabi	CRI2_2_B06_SP6	-1.9502	-0.67571	-2.0639	-2.5597	0.028182	-0.82577	-1.1697	-1.6826	-1.4167	-2.8743	-3.0003	-3.7597	-2.2557	-2.258	-1.2539	-0.13332	0.33197	0.12315	1.1281	1.9186	1.6986	1.6057	1.1341	1.7508
BE642305	68414.m09094 pollen Ole e 1 allergen and extensin family protein contains Pfam domain, PF01190: Pollen proteins Ole e I family	CRI2_5_L02_SP6	-0.7333	1.1593	-0.81952	-1.4416	-0.51119	-0.54335	-0.26111	-0.30306	-0.40255	-0.122	-1.5842	0.37544	1.1586	0.15784	1.1713	0.0092603	-0.1747	-1.7994	0.79099	1.2106	0.85038	0.9208	1.4138	1.5076
BQ087271	68416.m00550 expressed protein	CRI2_10_L10_SP6	0.091742	1.4426	0.50924	-0.92887	0.75007	1.0746	0.037887	0.83563	-0.63222	0.98752	0.80399	0.99682	0.44634	-0.22419	0.97763	0.12528	2.4388	0.97161	-1.0733	-1.2098	-1.1498	-1.0863	-1.2973	-0.60984
BE642643	68415.m02010 thioredoxin reductase 2 / NADPH-dependent thioredoxin reductase 2 (NTR2) identical to SP|Q39242	CRI2_6_J20_SP6	-1.548	0.44967	-1.7571	-1.5251	0.11838	-0.491	-0.50791	-0.68773	-0.59405	-1.7757	-2.3658	-0.69875	-0.70812	0.027278	0.43051	0.60398	-0.2456	-0.15801	0.82369	1.1817	0.99603	1.1139	1.9774	1.7085
BE641851	68418.m07574 elongation factor 1-alpha / EF-1-alpha identical to SWISS-PROT:P13905 elongation factor 1-alpha (EF-1-alpha) [Arabidopsis thaliana]	CRI2_4_G23_SP6	0.43769	0.018925	0.032452	-0.97066	0.39705	-0.45763	0.71864	-0.27621	0.46588	-0.73432	-0.92846	-1.7078	0.3032	-0.26178	0.49581	-0.49784	0.19873	-0.15072	2.1361	-0.004542	1.6017	-0.63826	0.18597	1.2234
BE640915	68417.m01822 phosphatase-related low similarity to protein phosphatase T [Saccharomyces cerevisiae] GI:897806; contains Pfam profiles PF00515: TPR Domain, PF05002: SGS domain, PF04969: CS domain	CRI2_1_L17_SP6	-1.2232	0.64872	-1.5909	-2.1459	-3.0361	-0.68536	-0.38903	-0.8141	0.15161	-0.16997	-0.26898	-1.1213	0.72152	0.45931	1.1585	-2.0383	-0.45682	-1.2971	0.8908	1.4652	1.1346	3.7541	1.726	0.054631
BQ087123	68417.m00813 polyubiquitin (UBQ10) (SEN3) senescence-associated protein; identical to GI:870791	CRI2_10_A19_SP6	0.86642	-0.47423	0.7838	0.80903	1.4589	-0.29694	0.53068	0.72962	-0.4325	0.76196	0.96612	1.1057	-1.1732	1.4441	-0.20575	1.6336	0.41026	0.076916	-0.27782	-0.60007	-0.6486	-0.72307	-0.7987	-0.41465
BE641712	68414.m03835 ubiquitin family protein contains INTERPRO:IPR000626 ubiquitin domain	CRI2_4_A19_SP6	-1.4516	-0.020812	-1.4545	-1.9848	-1.4995	-0.90723	-0.65805	-0.8651	-0.44534	-2.4856	-1.8653	-0.59282	-0.55425	0.31473	-0.65091	0.50104	-0.69916	-0.32021	0.91137	1.8712	1.5847	1.7882	1.7624	1.3057
BE642145	68417.m04445 myosin heavy chain-related contains weak similarity to Myosin heavy chain, nonmuscle type A (Cellular myosin heavy chain, type A) (Nonmuscle myosin heavy chain-A) (NMMHC-A) (Swiss-Prot:P35579) [Homo sapiens]	CRI2_5_E08_SP6	1.0602	-0.35105	1.047	1.0132	0.24168	0.26887	0.362	1.5902	0.94422	0.91622	1.2748	0.70418	0.019577	1.0512	-0.67447	1.3691	0.47905	0.13823	0.073794	-0.97898	-1.0475	-0.50821	-1.101	-0.82139
BE642133	68414.m05797 RNA-binding protein, putative similar to RNA-binding protein 8 (Ribonucleoprotein RBM8) SP:Q9Y5S9 from [Homo sapiens], RNA-binding protein Y14 [Xenopus laevis] GI:11034807; contains InterPro entry IPR000504: RNA-binding region RNP-1 (RNA reco	CRI2_5_D19_SP6	0.74223	0.58598	1.3643	2.4118	0.73867	-0.32443	0.57261	0.85611	0.85411	0.88984	0.42511	0.73741	1.5607	-0.035474	1.0384	-0.028845	0.055238	-0.051884	-0.32566	-0.4702	-0.69794	-0.44359	-0.24533	-1.4544
BE642115	68415.m02309 profilin 1 (PRO1) (PFN1) (PRF1) / allergen Ara t 8 identical to profilin 1 (Allergen Ara t 8) SP:Q42449 GI:1353770 from [Arabidopsis thaliana]	CRI2_5_D01_SP6	2.0128	-0.82875	1.6875	-0.30924	-1.4052	1.0115	1.6389	1.8881	0.77404	0.9748	1.3321	0.7116	0.68866	-0.55103	1.2281	-1.3251	1.8404	0.13353	-2.1352	-1.2303	-1.6954	0.11986	-0.88679	-0.3956
BE641212	68417.m01476 phosphotyrosyl phosphatase activator (PTPA) family protein similar to Protein phosphatase 2A, regulatory subunit B' (PP2A, subunit B', PR53 isoform) (Phosphotyrosyl phosphatase activator) (PTPA) (Swiss-Prot:Q28717) [Oryctolagus cuniculus]	CRI2_2_J18_SP6	-0.85055	0.70054	-1.2113	-1.2293	-0.76617	-2.5768	-0.26856	-0.47014	-0.1751	-0.85618	-0.31187	-0.098977	-0.35553	-0.71674	0.92754	0.55509	-1.2718	-1.1418	0.48055	0.41411	1.3695	-0.0058596	1.2717	1.6547
BE643417	68416.m05792 ubiquitin extension protein 1 (UBQ1) / 60S ribosomal protein L40 (RPL40B) identical to GI:166929, GI:166930	CRI2_8_M04_SP6	-0.9352	-0.59408	-1.0503	0.053131	-0.50633	-0.90185	-0.22799	-0.83455	-0.20358	-1.1479	-0.86328	0.17774	-1.407	1.0507	-0.42561	1.2112	-0.14581	0.019815	0.85883	1.5475	1.1416	-0.018949	0.010681	0.8403
BE643146	68417.m00722 callose synthase, putative / 1,3-beta-glucan synthase, putative similar to callose synthase 1 catalytic subunit GI:13649388 from [Arabidopsis thaliana]	CRI2_8_A13_SP6	-1.1971	0.0019025	-0.8789	-0.44112	-0.97763	-1.0735	-0.33726	-0.48682	-0.64367	-1.0967	-1.369	-0.74207	-0.64406	-0.89499	-0.33836	1.2933	0.18757	-0.1526	0.77336	0.85311	1.097	0.061086	1.1735	0.87574
BE642127	68417.m02357 serine/threonine protein phosphatase 2A (PP2A) regulatory subunit B' (B'gamma) identical to B' regulatory subunit of PP2A [Arabidopsis thaliana] GI:2160694; similar to SWISS-PROT:Q28653 serine/threonine protein phosphatase 2A, 56 kDa regulato	CRI2_5_D13_SP6	0.31925	0.90831	-0.36726	-0.60286	0.55567	1.3153	0.37236	0.35487	0.17633	0.25183	-0.31237	-0.10798	0.30807	0.22743	1.0471	-0.99165	0.36323	0.50899	-0.35073	0.049154	0.38058	-0.40223	-0.77545	-0.25687
BQ087181	68417.m03473 shepherd protein (SHD) / clavata formation protein, putative nearly identical to SHEPHERD [Arabidopsis thaliana] GI:19570872; contains Pfam profiles PF02518: ATPase, histidine kinase-, DNA gyrase B-, and HSP90-like domain protein, PF00183: Hs	CRI2_10_K15_SP6	-0.32871	-0.73048	-0.16291	-0.42775	1.3117	0.42868	-1.3278	-0.6035	0.4838	0.70612	0.56402	0.21446	-0.5114	0.14485	-0.69818	-1.0859	0.15333	-0.62329	0.20309	-1.2917	-1.7312	-0.12651	-0.18744	0.62136
BE643344	68417.m00744 polyubiquitin (UBQ11) identical to GI:304117	CRI2_8_J03_SP6	-1.1496	-0.48034	-1.164	-0.031587	1.1209	-1.0379	-0.70775	-0.96759	-0.43695	-1.6099	-1.5726	-0.7125	-0.87814	-0.42928	-0.012841	0.7619	0.28817	-0.10572	0.83469	1.0029	1.2294	0.24584	0.50942	1.5252
BQ086926	68417.m04612 phosphate translocator-related low similarity to phosphoenolpyruvate/phosphate translocator precursor [Mesembryanthemum crystallinum] GI:9295275, SP|P52178 Triose phosphate/phosphate translocator, non-green plastid, chloroplast precursor (CTP	CRI2_10_A14_SP6	1.4329	-0.49731	1.7459	1.3249	0.12766	-0.71663	1.3577	0.68111	0.8334	0.896	0.81459	0.7571	0.58004	0.76766	0.56738	0.61867	0.30853	-0.16792	0.034326	-0.70236	-0.76358	-0.64844	-0.020802	0.1947
BE642043	68415.m05305 protodermal factor 1 (PDF1) identical to protodermal factor 1 [Arabidopsis thaliana] gi|4929130|gb|AAD33869	CRI2_4_P18_SP6	-1.9097	-4.499	-0.46122	-1.3398	-0.33227	-0.22413	-4.1194	-2.9838	-4.1626	-1.2624	-0.17923	-0.72402	-0.38483	-2.2899	-1.5501	-3.4833	-0.25305	-1.2378	2.2658	1.6908	1.647	1.7406	2.3926	1.0559
BE642508	68416.m02238 late embryogenesis abundant domain-containing protein / LEA domain-containing protein low similarity to PIR|S04045|S04045 embryonic abundant protein D-29 [Gossypium hirsutum]; contains Pfam profile PF02987: Late embryogenesis abundant protein	CRI2_6_D24_SP6	1.1668	0.38257	1.3362	1.0881	-0.94881	1.3401	0.57091	1.7674	0.92499	0.94949	0.73826	0.54518	1.1425	0.83638	1.3923	-0.65759	1.2389	1.5978	-0.48837	-1.1836	-0.54411	-0.45954	-1.2995	-0.8448
BE640921	68417.m04020 expressed protein	CRI2_1_M03_SP6	-0.74335	-0.25441	-0.53293	0.26557	0.78806	0.10964	-0.23724	-0.62915	0.29033	-1.42	-0.52643	0.50327	-0.10194	0.57885	0.023114	-0.10395	0.12979	-0.053855	0.44539	0.99275	0.61247	-0.76297	0.19183	0.89828
BE642514	68418.m07574 elongation factor 1-alpha / EF-1-alpha identical to SWISS-PROT:P13905 elongation factor 1-alpha (EF-1-alpha) [Arabidopsis thaliana]	CRI2_6_E06_SP6	-1.5199	-1.355	-1.038	-0.41563	-0.25497	0.41897	-0.90954	-1.3538	-1.1861	-1.7614	-2.0247	-2.3248	-1.944	-1.7381	-1.1253	0.62571	-0.97103	0.07658	1.011	1.1507	1.507	0.75448	1.0926	1.8126
BE642346	68416.m01987 zinc finger (Ran-binding) family protein contains Pfam domain, PF00641: Zn-finger in Ran binding protein and others	CRI2_5_M20_SP6	-0.71595	-0.0016937	-0.65646	1.1386	-1.3379	-1.3716	-1.2184	-0.022471	0.41107	0.33754	0.40002	1.2295	-0.50964	1.6286	-0.77249	1.5112	-0.19776	-0.6096	0.4891	0.34257	0.19997	0.084798	-0.36052	-0.1728
BE643268	68415.m04035 expressed protein	CRI2_8_F17_SP6	1.4609	-0.18253	1.0128	1.0809	-0.79881	-0.46577	0.76615	1.4928	0.79304	1.5442	0.85554	1.3047	0.31858	0.092913	-0.023578	1.0588	-0.26846	-0.62411	-1.8804	-1.2987	-1.1596	0.011477	0.53892	-0.46459
BQ087497	68417.m02278 protease inhibitor/seed storage/lipid transfer protein (LTP) family protein contains Pfam protease inhibitor/seed storage/LTP family domain PF00234	CRI2_9_C07_SP6	-0.31003	-0.010522	-0.31002	-0.20406	1.431	1.5416	-0.80546	-0.301	0.65299	0.10022	1.0386	0.18878	-0.47784	-0.03545	0.041938	0.54695	0.85206	1.4775	-0.17684	-0.8362	-1.2357	0.18958	0.097895	0.43902
BE642717	68414.m04977 polypyrimidine tract-binding protein, putative / heterogeneous nuclear ribonucleoprotein, putative similar to Polypyrimidine tract-binding protein 1 (PTB) (Heterogeneous nuclear ribonucleoprotein I) (hnRNP I) from {Rattus norvegicus} SP|Q0043	CRI2_6_N02_SP6	1.2847	0.90318	1.9094	0.73287	0.14614	-0.1246	1.441	1.4403	-0.23403	1.3642	1.1705	1.2866	0.32429	0.75715	0.18161	0.22286	0.34771	-0.083233	-2.531	-1.0176	-1.1991	-0.98946	-1.2988	-0.91107
BE643445	68416.m03591 expressed protein	CRI2_8_N10_SP6	-0.55887	-1.5148	0.34381	1.2147	-0.0020103	-1.4852	-1.5029	-0.42946	-1.8946	0.52961	-0.24969	1.2242	-1.5702	-0.59271	-1.0663	-0.32342	-1.9346	-2.9751	-1.0506	-0.20923	-0.18459	0.59005	-0.53782	-0.92324
BE641689	68416.m03018 hydroxyethylthiazole kinase family protein contains Pfam profile: PF02110 hydroxyethylthiazole kinase family	CRI2_3_P18_SP6	1.1494	1.1218	1.2724	-0.48562	0.10939	1.6226	1.6816	0.97622	-0.013931	1.0042	1.2246	1.7906	2.4293	0.79886	-0.032981	-0.85459	0.35922	-0.6194	-1.8863	-0.77539	-1.4275	0.24749	-0.37468	-1.1982
BE643047	68418.m07903 hypothetical protein	CRI2_7_M02_SP6	0.8269	0.35538	1.2667	1.503	0.082017	-0.29926	0.047002	0.8784	-0.89216	0.85485	0.80789	1.6715	0.35378	0.43821	0.34222	1.2731	-0.39688	-0.55793	-1.0638	-0.42242	-0.16652	-0.3241	-1.0586	-0.64973
BQ087224	68415.m03226 DNAJ heat shock N-terminal domain-containing protein contains Pfam profile PF00226: DnaJ domain	CRI2_10_D10_SP6	-0.35778	0.59661	0.88442	-0.37698	1.4595	-0.36265	-0.62391	-0.016955	-0.92328	0.72752	0.95291	1.3058	0.62859	-0.06809	0.36515	-0.4638	2.0405	1.003	-1.2273	-0.84782	-0.39033	-0.67597	-0.51963	-0.69426
BE642387	68414.m01089 double-stranded RNA-binding domain (DsRBD)-containing protein contains Pfam profile PF00035: Double-stranded RNA binding motif; supporting cDNA gi|12247456|gb|AF276440.1|AF276440	CRI2_5_O14_SP6	-0.20342	-0.95306	-0.042271	0.80121	2.0831	-1.113	-0.16822	-0.67044	-1.1433	-0.16055	0.020114	-0.10229	-0.87457	-0.022225	-0.47974	-0.66961	-0.9142	-1.5832	-0.56115	-0.23687	0.035482	0.54336	-0.36024	0.05122
BE642964	68415.m01988 protein kinase, putative similar to protein kinase APK1A [Arabidopsis thaliana] Swiss-Prot:Q06548	CRI2_7_I04_SP6	-1.2875	0.075467	-1.4404	-1.1333	-0.81075	-0.5274	-0.43565	-0.97494	-0.051836	-2.2007	-1.5647	-0.56435	-0.52937	0.87617	-0.59193	-0.48264	0.093241	0.28236	0.55952	1.9167	1.37	0.13533	0.89703	1.041
BQ087459	68418.m02187 expressed protein	CRI2_10_L03_SP6	0.50971	0.94103	1.1352	-0.63576	2.6134	-0.028913	-0.18481	-0.47616	0.35216	1.0802	0.1393	0.92436	0.53481	0.35097	1.1337	-0.87407	0.16276	0.090299	0.32977	-0.88986	-1.0858	-0.026426	-0.57066	-1.0229
BE640772	68416.m01583 expressed protein contains Pfam domain, PF02681: Uncharacterized BCR, COG1963	CRI2_1_A13_SP6	0.24684	-1.5069	-0.25342	0.73021	0.34538	-0.72588	-1.3622	-1.0214	-0.791	0.76537	0.48426	0.2256	-1.3238	-1.6536	-0.53833	0.79864	0.95382	-0.38852	0.42639	-0.10886	-0.13772	-0.68103	-0.13724	-0.75483
BE643070	68414.m06644 disease resistance protein (CC-NBS-LRR class), putative domain signature CC-NBS-LRR exists, suggestive of a disease resistance protein.	CRI2_7_N16_SP6	-0.025428	0.031725	-0.29026	-0.54155	0.50805	1.4223	0.0036336	-0.10441	0.23362	0.38051	0.44893	0.14031	0.64181	0.10494	-0.29416	-0.40727	-0.10397	0.27842	0.54239	0.049967	0.19171	-0.66091	-0.93826	0.24771
BE641088	68415.m01939 GCIP-interacting family protein similar to GCIP-interacting protein mp29 (GI:27372623) [Mus musculus]; similar to GCIP-interacting protein P29 (GI:11967379) [Homo sapiens]	CRI2_2_D22_SP6	1.6638	1.4056	1.9445	0.32518	1.2666	1.3265	2.2298	2.0702	0.76703	-0.11226	1.5604	-0.25948	2.1053	0.72304	1.7521	0.49411	1.5453	2.0385	0.81952	-1.1282	-0.42799	-0.87183	-1.083	-0.61413
BE643024	68417.m05517 ubiquitin fusion degradation UFD1 family protein similar to SP|P70362 Ubiquitin fusion degradation protein 1 homolog (UB fusion protein 1) {Mus musculus}; contains Pfam profile PF03152: Ubiquitin fusion degradation protein UFD1	CRI2_7_L02_SP6	0.71727	1.1493	1.1142	-0.15322	0.43885	1.3863	1.3405	1.7272	-0.23804	0.853	0.86881	1.3864	1.5287	0.54002	0.77264	-0.46145	0.41775	-1.0403	-1.506	-0.62505	-1.8035	0.33844	-0.22236	-1.3067
BQ087425	68417.m02317 zinc finger (DHHC type) family protein contains Pfam profile PF01529: DHHC zinc finger domain	CRI2_10_F07_SP6	1.06	0.31612	0.78513	-0.46085	-0.24345	1.0509	0.42252	0.86894	0.5552	0.0023497	1.1537	0.26916	0.15638	0.47763	0.13825	-0.061996	2.0841	2.1374	-0.64146	-1.0199	-1.3571	-1.6767	-0.39162	0.054781
BE643392	68418.m04813 60S ribosomal protein L5 (RPL5B) ribosomal protein L5, rice	CRI2_8_L03_SP6	1.0138	0.70982	1.0108	-0.037097	1.2028	-0.54163	0.14027	-0.11834	0.39318	0.57443	0.61411	0.46932	0.3595	-0.66634	-0.19317	-0.099704	0.27545	-0.059976	-0.77736	-0.71175	-0.7682	-0.51215	-1.444	-1.4473
BE643155	68416.m00814 fatty acid multifunctional protein (MFP2) identical to fatty acid multifunctional protein (AtMFP2) GB:AF123254 [gi:4337027] (Arabidopsis thaliana) (fatty acid beta-oxidation); contains Pfam profiles PF02737 (3-hydroxyacyl-CoA dehydrogenase, N	CRI2_8_A22_SP6	-1.4271	-1.2916	-0.92024	0.11162	-0.50106	-1.4822	-1.0024	-1.5436	-0.81362	-0.20555	-1.0944	-0.95747	-1.8965	-0.49036	-0.68133	1.3409	0.61409	0.94249	0.84077	0.61627	1.0979	0.20213	0.98438	1.5248
BE642944	68416.m02999 GTP-binding protein-related low similarity to SP|Q99ME9 Nucleolar GTP-binding protein 1 (Chronic renal failure gene protein) {Mus musculus}	CRI2_7_H05_SP6	0.56117	0.64906	-0.30898	0.59836	0.94953	-0.56014	0.1531	0.28449	-0.33352	0.82359	0.20671	0.094884	0.24792	0.070133	0.5319	-0.16129	-0.23317	-0.53055	0.40519	-1.1163	-1.6398	-0.048381	-0.14639	-1.4165
BQ087127	68418.m00074 expressed protein	CRI2_10_N13_SP6	0.77797	0.092651	0.11599	0.13963	1.0077	1.4446	-0.12876	1.0491	-0.99125	0.7736	1.2204	0.21306	0.27517	0.65131	-0.36721	0.12344	2.1727	2.4647	-1.0334	-0.74151	-1.1722	-1.5536	-1.1953	-0.1553
BE643505	68414.m00082 speckle-type POZ protein-related contains Pfam profile:PF00651 BTB/POZ domain; similar to Speckle-type POZ protein (SP:O43791) [Homo sapiens]	CRI2_8_P23_SP6	1.0485	1.0533	1.0084	-0.14623	0.81349	0.50008	1.3635	0.67843	1.1678	0.0041737	0.59034	0.56796	2.0884	1.3003	0.92533	-0.093904	0.90182	0.66367	1.095	-0.64238	0.088076	-0.64142	0.18259	-0.24464
BQ087520	68416.m01508 omega-6 fatty acid desaturase, endoplasmic reticulum (FAD2) / delta-12 desaturase identical to omega-6 fatty acid desaturase, endoplasmic reticulum (FAD2) SP:P46313 [Arabidopsis thaliana (Mouse-ear cress)] (Plant Cell 6:147-158(1994))	CRI2_9_G07_SP6	-0.067519	0.4221	-0.35893	-0.068202	1.017	1.2738	-0.95065	0.139	0.065588	-0.35893	1.0661	0.02443	-0.94719	0.66705	-0.036741	0.07325	0.47259	1.9761	0.28491	-0.65094	-0.80432	-1.7445	-0.24647	-0.079567
BE642130	68415.m05931 AP2 domain-containing transcription factor, putative	CRI2_5_D16_SP6	-0.88381	-0.1887	-1.029	-1.4614	-0.43984	-0.7428	-0.35953	-0.54437	0.17836	0.057859	-0.17553	-0.12898	1.001	-0.9854	0.96342	-0.76545	-1.4176	0.023911	1.2893	1.2489	0.95691	0.74612	0.74593	0.83713
BE641809	68417.m04922 40S ribosomal protein S3A (RPS3aB)	CRI2_4_F03_SP6	-0.93241	0.010515	-1.2439	0.23731	0.13704	-0.4097	-0.44084	-0.63315	-0.13351	-1.7878	-1.3921	-0.30457	-0.73714	-0.79912	0.30592	1.234	0.024011	-0.47949	0.64902	1.2601	1.1249	-0.53639	0.96138	1.3886
BE643135	68416.m00788 60S ribosomal protein L29 (RPL29B) similar to 60S ribosomal protein L29 GB:P25886 from (Rattus norvegicus)	CRI2_8_A01_SP6	0.88572	-1.2698	0.82121	1.2138	0.49266	-0.97765	-0.35098	-0.36689	0.41927	0.67077	0.56775	0.47178	0.37692	0.86021	-1.3873	-0.084066	-0.5836	-0.10568	-0.10608	-0.30023	-0.23534	0.51242	-0.024694	-0.4554
BE641844	68418.m07574 elongation factor 1-alpha / EF-1-alpha identical to SWISS-PROT:P13905 elongation factor 1-alpha (EF-1-alpha) [Arabidopsis thaliana]	CRI2_4_G14_SP6	1.1294	0.56435	0.25468	0.38586	1.0441	1.0967	0.80198	0.68899	1.2314	0.40161	0.87219	0.050717	-0.34312	0.85964	0.73594	-0.2321	1.0326	0.68068	-0.20331	-0.99751	-1.8122	-0.81781	-0.94173	-0.79349
BE641325	68418.m06157 endo-1,4-beta-glucanase KORRIGAN (KOR) / cellulase (OR16pep) identical to endo-1,4-beta-D-glucanase KORRIGAN [Arabidopsis thaliana] GI:3978258; similar to endo-1,4-beta-D-glucanase; cellulase GI:5689613 from [Brassica napus]; identical to cDN	CRI2_2_P05_SP6	-0.39209	-0.17318	-0.53764	-1.3273	-0.74402	-1.3646	-0.60148	-0.72914	-0.9937	-0.033026	-0.32842	-0.29516	-0.50311	-0.61702	-0.22672	-1.8814	-1.001	-0.47399	0.2282	0.21237	0.28099	1.0457	0.72778	-2.3496
BQ087599	68416.m00240 14-3-3 protein GF14 nu (GRF7) identical to 14-3-3 protein GF14 nu GI:1531631 from [Arabidopsis thaliana]	CRI2_9_D10_SP6	-0.19483	0.58586	0.70114	-1.9295	0.25091	2.0456	0.65423	0.14231	-0.085203	1.1264	0.69198	0.51386	0.53312	0.8057	0.22964	-0.88669	2.4424	1.5593	-0.69175	-1.29	-0.72557	0.030679	-0.089356	-0.093785
BE642081	68417.m04388 expressed protein	CRI2_5_B12_SP6	0.77317	-0.088191	1.1914	1.4618	-0.20477	-1.4687	0.52573	1.6413	-0.37112	1.4	1.1223	0.9628	0.35499	0.84096	0.28044	0.22945	-0.39605	-0.48334	-1.0929	-0.74127	-1.1744	-0.14571	0.030416	-1.0686
BE643408	68414.m00588 UDP-glucoronosyl/UDP-glucosyl transferase family protein similar to UDP-glucose:salicylic acid glucosyltransferase [Nicotiana tabacum] GI:7385017; contains Pfam profiles PF00201: UDP-glucoronosyl and UDP-glucosyl transferase, PF01535: PPR rep	CRI2_8_L19_SP6	-0.4408	0.64828	-0.70936	-0.29021	1.2153	0.44711	-0.22008	-0.54047	0.14439	-0.073202	-1.3578	-0.39508	0.5924	-0.70046	1.3089	-0.21481	0.32155	-0.045989	0.65702	1.4359	1.3245	-0.27577	0.70391	0.74182
BE643100	68414.m00480 pentatricopeptide (PPR) repeat-containing protein contains Pfam profile PF01535: PPR repeat	CRI2_7_O11_SP6	-0.43863	0.73655	-1.0601	0.10232	-2.8216	0.21196	0.12482	-0.40024	-0.053655	-2.0057	-1.757	-0.60379	0.33651	-0.10514	0.66879	-0.041467	0.23662	-0.66782	0.81619	0.36786	1.6063	-0.26459	1.3326	1.2607
BE642354	68418.m07355 peptidyl-prolyl cis-trans isomerase, putative / cyclophilin, putative / rotamase, putative (ROC7) similar to cyclophilin [Arabidopsis thaliana] gi|2443755|gb|AAB71401	CRI2_5_N05_SP6	-0.443	-0.95992	-0.72219	0.49514	-0.38673	-1.3522	-0.71745	-0.88133	-0.47103	-0.25183	-0.4148	-0.28912	-1.0157	-0.88862	-0.34555	1.1328	-0.05361	-0.70279	0.59508	0.48046	0.57137	0.50717	0.45558	0.44076
BE642644	68418.m03102 hydroxyproline-rich glycoprotein family protein contains proline-rich extensin domains, INTERPRO:IPR002965; similar to root nodule extensin [Pisum sativum] gi|15021750|gb|AAK77902; Common family members: At5g19800, At5g57070, At1g72790 [Arabi	CRI2_6_J21_SP6	-1.6832	-2.1646	-1.0253	0.0027628	0.31122	-1.8752	-2.9612	-2.381	-2.7441	-0.35603	-0.93413	-0.9922	-2.6254	-2.7724	-1.3963	-0.45371	0.38325	0.92549	0.032675	0.060425	0.13697	0.09306	-0.23218	-0.42536
BE642051	68417.m04780 dynamin-like protein 2a (ADL2a) identical to dynamin like protein 2a (ADL2a) [Arabidopsis thaliana] GI:19032337; supported by cDNA gi:19032336	CRI2_5_A03_SP6	-1.1355	-0.038375	-0.71429	-0.82714	-0.21878	0.002952	-0.73873	-0.70784	-0.97907	-0.14905	-1.1571	1.0371	-0.99032	-0.71268	-0.08233	1.5394	-1.1486	-0.42433	0.33236	0.89316	0.49552	-0.044767	-0.099571	0.553
BE641157	68415.m04964 ferritin, putative similar to ferritin subunit cowpea2 precursor [Vigna unguiculata] GI:2970654; contains Pfam profile PF00210: Ferritin-like domain	CRI2_2_H02_SP6	1.2855	0.91502	1.3105	-0.57075	-0.12235	1.1639	1.0771	1.1116	-0.13684	0.82289	0.7523	1.5305	1.7521	-0.0068794	0.79584	-0.39323	-0.19163	-0.39869	-0.94716	-0.88654	-0.77843	0.076257	-0.21984	-1.1743
BE641698	68418.m00054 stress-responsive protein, putative similar to ethylene-inducible protein HEVER [Hevea brasiliensis] SWISS-PROT:Q39963	CRI2_4_A04_SP6	0.37186	-0.34987	0.29919	1.6775	-0.47984	-1.2984	0.78007	0.97277	0.73665	0.92519	0.60478	1.2312	-0.047461	2.1444	-0.64428	2.0791	-0.39816	-1.2133	0.48151	-0.20689	-0.36252	0.41807	-0.1513	-0.54994
BQ086972	68414.m00789 17.8 kDa class I heat shock protein (HSP17.8-CI) similar to 17.5 kDa class I heat shock protein SP:P04793 from [Glycine max]; contains Pfam PF00011: Hsp20/alpha crystallin family	CRI2_10_I08_SP6	1.0443	0.20678	0.79151	0.089704	0.23522	0.95479	0.90122	1.8799	-0.013319	0.95666	1.3641	0.1609	0.2175	2.5419	-0.73677	1.5566	2.0352	1.6336	0.14468	-1.0086	-1.01	-0.62009	-1.2702	0.22469
BE642686	68414.m00072 expressed protein	CRI2_6_L15_SP6	-0.10754	0.87136	0.93583	0.56667	-0.18753	-0.5961	0.17581	0.75754	0.77003	0.074094	0.99453	0.50043	1.665	0.13968	0.46122	-0.18937	-1.6509	0.77886	1.1524	-0.9815	-0.92043	-0.053865	-0.073002	-1.3786
BE641524	68417.m05477 cold-shock DNA-binding family protein contains Pfam domains PF00313: 'Cold-shock' DNA-binding domain and PF00098: Zinc knuckle	CRI2_3_I06_SP6	-1.0612	-1.3606	-0.75596	0.41144	-0.44215	-0.99784	-0.036821	-0.63958	0.1064	0.028008	-0.71317	-0.83876	-0.7996	0.32386	-1.056	0.94257	0.013847	0.50713	1.3682	1.0068	1.2285	-0.035585	0.38205	0.8623
BE641738	68417.m03711 allergen V5/Tpx-1-related family protein similar to SP|Q40374 Pathogenesis-related protein PR-1 precursor {Medicago truncatula}; contains Pfam profile PF00188: SCP-like extracellular protein	CRI2_4_B22_SP6	-1.5393	-2.5304	-0.71063	0.95251	0.19667	0.28959	-2.3626	-1.2167	-2.2351	-0.11194	0.11191	-0.84707	-0.75098	-2.4012	-0.64938	-3.1827	0.97164	-0.36287	0.20391	0.27714	0.74277	-0.55679	-0.19176	-1.3377
BE640844	68415.m03219 choline/ethanolamine kinase family protein similar to SP|Q9HBU6 Ethanolamine kinase (EC 2.7.1.82) (EKI){Homo sapiens}, GmCK3p [Glycine max] GI:1438883; contains Pfam profile PF01633: Choline/ethanolamine kinase	CRI2_1_I03_SP6	-0.52726	-0.14316	-0.32313	0.86627	0.95879	0.44866	-0.32537	-0.37501	-0.20949	-1.107	-0.23548	0.56719	-0.36156	0.30002	-0.57866	1.3828	0.19225	0.23854	0.28882	0.38495	0.24057	-0.7877	-0.45094	0.62982
BE643402	68414.m07365 expressed protein	CRI2_8_L13_SP6	0.64078	0.67204	0.016214	0.80901	-0.29197	-0.83026	0.37548	0.88582	0.052677	0.65733	0.48453	0.46506	2.3828	0.20434	-0.9038	-0.4563	-0.55096	-0.60035	-0.52305	-0.70812	-0.94136	0.33092	-0.51027	-1.3909
BE640775	68416.m01567 heat shock protein 70, putative / HSP70, putative strong similarity to heat shock protein GI:425194 [Spinacia oleracea]	CRI2_1_A17_SP6	0.19131	-1.7438	0.59018	0.80297	-0.0079256	-0.69874	0.19175	0.43681	0.5259	1.0613	0.80804	-0.065174	0.0069689	-0.45566	-1.6718	-1.5721	-1.0216	-0.34286	-1.1977	-1.2348	-0.78486	0.28903	-0.17618	-1.4064
BE641690	68418.m07574 elongation factor 1-alpha / EF-1-alpha identical to SWISS-PROT:P13905 elongation factor 1-alpha (EF-1-alpha) [Arabidopsis thaliana]	CRI2_3_P19_SP6	0.61703	0.24721	1.1237	1.1647	2.2001	-0.46069	0.82784	0.00094144	0.76328	0.56973	0.097467	0.15012	0.12422	0.38139	0.87515	-0.81184	0.30718	-0.45005	-0.31674	-0.38862	0.077276	-0.063041	-0.16939	-1.4831
BE642122	68418.m06646 importin beta-2, putative similar to importin-beta2 [Oryza sativa (japonica cultivar-group)] GI:3983665; contains Pfam profile PF03810: Importin-beta N-terminal domain	CRI2_5_D08_SP6	-0.35039	-0.83335	0.0061985	-0.070236	-0.5194	-1.2983	-0.71654	-0.49025	-0.49852	0.2206	0.092794	-0.22701	0.40984	-1.0225	0.29307	-1.4262	-0.94852	-1.2567	1.4059	-0.10861	-0.10728	0.64199	-0.0073682	-0.80577
BE642349	68417.m02304 60S ribosomal protein L27 (RPL27C)	CRI2_5_M23_SP6	-1.6514	-3.1788	-0.58277	0.46131	-2.5294	-2.3971	-2.1892	-2.0228	-1.2656	0.13229	0.077148	0.60321	-2.1097	2.1063	-2.4206	-1.3118	-0.7181	-1.0535	0.68199	0.76029	1.0733	0.96215	0.36103	0.71936
BE642227	68418.m00846 respiratory burst oxidase protein A (RbohA) / NADPH oxidase identical to respiratory burst oxidase protein A from Arabidopsis thaliana [gi:3242781]	CRI2_5_H19_SP6	-0.59785	0.51899	-0.60635	0.83326	2.0846	-0.12796	-0.40486	-0.54943	-0.18895	-0.0042331	-1.2634	-0.42636	0.18607	-0.75896	1.574	0.13061	0.62863	-0.11047	0.48322	1.2291	1.1338	-0.4117	0.2936	0.66105
BE641018	68417.m02674 expressed protein	CRI2_2_A20_SP6	1.6818	-0.76919	1.3061	1.5037	-0.13007	-0.61864	1.3166	1.7681	0.48912	1.371	0.97537	1.2607	0.72799	1.8076	-0.83443	1.3427	-0.36086	-0.64695	0.10029	-0.66809	-0.82745	-0.33541	-0.70346	-0.9914
BE641944	68417.m02960 DREPP plasma membrane polypeptide family protein contains Pfam profile: PF05558 DREPP plasma membrane polypeptide	CRI2_4_L05_SP6	-0.72268	0.28348	-1.4235	-1.6738	-0.7522	-1.1202	-0.76235	-0.97041	-0.71293	-0.40859	-1.5551	-1.2743	0.25283	-1.3524	0.43349	-1.3237	-0.90124	-0.18745	1.0292	0.92877	1.0434	1.1108	0.83207	-0.1554
BE642540	68415.m02692 expressed protein	CRI2_6_F08_SP6	-0.95933	0.6909	-0.69357	-1.1791	0.2386	-0.57139	0.048886	-0.25739	0.11322	0.008322	-0.22635	-0.92655	0.44592	-0.54679	0.1455	-0.78081	-0.074687	-0.24464	0.39042	0.88957	0.76717	-0.64465	0.1887	0.94473
BE642458	68417.m03591 expressed protein	CRI2_6_B17_SP6	1.2507	0.60849	0.93713	0.95411	-1.1708	-1.0993	0.53652	0.22802	0.88455	1.1425	0.51567	1.2583	0.3399	1.2629	-0.17321	0.47266	-1.1515	-1.0742	-1.4791	-0.88199	-0.64146	0.61016	0.2424	-0.36199
BE643429	68415.m06025 protease inhibitor/seed storage/lipid transfer protein (LTP) family protein contains Pfam protease inhibitor/seed storage/LTP family domain PF00234	CRI2_8_M16_SP6	-0.5276	-1.9534	-0.3614	-0.068062	-1.77	-1.6022	-3.3591	-1.8064	-4.1297	-0.10886	-0.37537	-1.7179	-1.5373	-0.51867	-2.7328	-0.63322	-0.33253	-1.0629	1.0933	0.90698	0.81988	1.217	0.42681	0.20455
BE640698	68416.m06915 autophagy protein Apg6 family contains weak similarity to Beclin 1 (Coiled-coil myosin-like BCL2-interacting protein) (Protein GT197) (Swiss-Prot:Q14457) [Homo sapiens]; contains Pfam profile PF04111: Autophagy protein Apg6	CRI2_1_D02_SP6	1.3884	-0.25192	1.7815	1.2862	-1.3682	0.66183	0.63557	1.0996	0.3096	0.65012	1.1031	-0.39752	0.6955	0.34478	0.39553	-1.1105	0.33305	0.47221	-1.4191	-0.89061	-1.0078	1.1734	-0.89193	-0.71397
BE642264	68418.m00094 expressed protein contains Pfam profile PF04525: Protein of unknown function (DUF567)	CRI2_5_J09_SP6	-1.2358	-1.7289	0.13799	0.81374	-0.70075	-0.46801	-2.7536	-2.4318	-2.6604	0.20314	-0.13917	-0.23067	-1.0743	-0.8089	-1.5817	-1.066	-0.85335	-0.34039	0.88134	0.28711	0.73077	0.44212	0.38859	-0.47019
BE643459	68414.m03895 proline-rich family protein contains proline rich extensin domains, INTERPRO:IPR002965	CRI2_8_N24_SP6	-0.99246	-0.082223	-0.80758	-0.93906	-0.059899	-0.62031	-0.76391	-0.72826	-0.022027	-0.061904	-0.40132	-0.84094	0.26094	-0.56171	-1.0651	0.40165	-0.57525	-0.98862	0.68803	1.5643	1.2268	0.29187	0.48248	1.5595
BE642630	68417.m02983 small nuclear ribonucleoprotein associated protein B, putative / snRNP-B, putative / Sm protein B, putative similar to SP|Q05856 Small nuclear ribonucleoprotein associated protein B (snRNP-B) (Sm protein B) (Sm-B) (SmB) {Drosophila melanogast	CRI2_6_J07_SP6	-1.6179	0.15533	-1.7189	-3.3373	-1.0318	-0.41974	-0.42673	-0.74375	-0.65848	-1.1097	-3.2174	-2.5875	-2.1228	-1.3548	-0.00010705	0.41068	-1.1424	-1.5093	1.4018	1.6286	1.7227	1.4064	1.7239	2.5074
BE643054	68414.m08992 AP2 domain-containing transcription factor TINY, putative similar to transcription factor TINY (GI:1246403) [Arabidopsis thaliana] similar to TINY (GP:1246403) [Arabidopsis thaliana] similar to TINY (GP:1246403) [Arabidopsis thaliana]	CRI2_7_M10_SP6	-0.089596	-1.3734	-0.16851	1.2527	0.12779	-1.5366	-0.48916	-0.82492	-0.96262	0.71816	-0.035389	1.0385	-0.6784	0.45288	-0.79026	0.95788	-1.0391	-2.3229	-0.40501	0.31486	0.46615	-0.022884	-0.24489	1.8777
BE642424	68418.m07574 elongation factor 1-alpha / EF-1-alpha identical to SWISS-PROT:P13905 elongation factor 1-alpha (EF-1-alpha) [Arabidopsis thaliana]	CRI2_6_A06_SP6	-1.3518	-0.031955	-1.3179	-0.30829	-0.64775	0.22093	-0.38077	-0.85853	-0.236	-1.8004	-1.9232	-1.7944	-1.5241	-0.97975	-0.88555	1.162	-1.496	-1.1471	1.1112	1.1241	1.7979	0.46579	1.4688	1.2343
BE641733	68418.m07274 protein kinase family protein / non phototropic hypocotyl 1-like protein (NPL1) contains Pfam domains, PF00069: Protein kinase domain and PF00785: PAC motif; similar to SP:O48963 Nonphototropic hypocotyl protein 1 (Phototropin) [Mouse-ear cre	CRI2_4_B17_SP6	-1.1228	-0.085409	-0.56202	0.33619	-1.9036	-1.2082	-0.49938	-0.41243	0.2111	-0.72403	-0.77751	0.21221	0.65574	0.80942	0.26605	0.25578	-1.1369	-1.1303	0.67503	0.83947	0.62257	2.0857	0.9691	1.3999
BQ086939	68414.m07314 26S proteasome regulatory subunit, putative (RPN12) similar to 26S proteasome regulatory complex subunit p30 GB:AAF08395 GI:6434966 from [Drosophila melanogaster]	CRI2_10_C14_SP6	0.71703	0.29503	0.55229	-0.02943	1.9214	0.13482	0.66695	0.63402	-0.52522	0.25517	1.3436	0.15856	0.29543	0.60682	0.57615	0.20518	2.1989	2.4071	0.44943	-1.1718	-1.7419	-1.8051	-1.4828	-0.3264
BE640755	68417.m05221 geranylgeranyl pyrophosphate synthase (GGPS1) / GGPP synthetase / farnesyltranstransferase identical to GI:413730 to geranylgeranyl pyrophosphate synthase, chloroplast precursor GB:P34802 from [Arabidopsis thaliana] synonymous with farnesyltr	CRI2_1_F18_SP6	1.4115	0.51486	1.2843	0.82691	0.35716	-1.8128	1.4681	1.3001	1.1641	2.2206	0.89022	2.0326	0.5364	0.72408	0.53315	0.15961	-0.76036	-0.25824	-2.6915	-1.1061	-0.86418	-0.67617	-1.2038	-0.96726
BE643495	68414.m04093 60S ribosomal protein L9 (RPL90A/C) similar to RIBOSOMAL PROTEIN L9 GB:P49209 from [Arabidopsis thaliana]	CRI2_8_P13_SP6	-1.2251	-0.56274	-1.1738	-0.93731	-1.381	-1.0484	-0.46693	-1.1176	0.088732	-0.10451	-0.2487	-1.6654	-0.04306	-1.337	0.55247	-1.7082	-0.35855	-0.67867	0.7214	0.92292	1.3255	1.1206	0.92437	1.0856
BE642207	68418.m04402 PHD finger family protein	CRI2_5_G23_SP6	0.91556	1.0276	0.93515	0.36125	0.87939	2.4142	0.46346	1.5425	-0.60941	0.018274	1.4861	0.57712	-0.33729	0.30638	0.55107	2.2241	1.6348	2.1692	-1.6458	-1.1244	-0.39508	-1.082	-1.0295	0.67389
BQ087461	68418.m05337 transport protein, putative similar to Swiss-Prot:Q15436 protein transport protein Sec23A [Homo sapiens]	CRI2_10_L07_SP6	0.7252	1.2379	0.93088	-0.40557	0.78239	0.8128	0.48758	0.61009	0.47382	-0.1734	0.28474	0.52144	1.2269	0.52579	0.85954	-0.45724	1.1792	1.3732	0.47387	-0.4422	0.32525	-1.5633	-0.82463	-0.8324
BE643340	68414.m05431 zinc finger (Ran-binding) family protein contains Pfam domain, PF00641: Zn-finger in Ran binding protein and others	CRI2_8_I23_SP6	-1.6883	-0.16346	-1.7398	-2.6058	-0.14202	-0.16115	-0.59603	-1.0042	-0.35267	-0.63177	-1.845	-1.7145	-1.3071	0.16937	-1.7901	0.93315	0.55285	0.18942	0.88195	1.9517	1.3994	1.1619	0.99782	1.4559
BE641870	68414.m01205 ADP-ribosylation factor, putative similar to ADP-ribosylation factor GI:166586 from [Arabidopsis thaliana]	CRI2_4_H19_SP6	0.52079	-0.21525	0.75252	-0.14025	-0.19565	0.59719	0.035641	0.2044	1.812	0.10793	0.42047	0.73172	0.14318	0.14117	1.1342	-0.6498	0.49202	-0.18268	-0.25074	0.37753	0.018601	0.90121	-0.058524	-0.61526
BE642559	68417.m00447 cytochrome B6-F complex iron-sulfur subunit, chloroplast / Rieske iron-sulfur protein / plastoquinol-plastocyanin reductase (petC) identical to gi:9843639; identical to cDNA rieske iron-sulfur protein precursor (petC) GI:5725449	CRI2_6_G05_SP6	0.87854	0.33938	0.91474	0.12685	0.45434	1.2294	1.0697	1.7609	0.51109	0.026882	1.2243	0.12835	0.53763	0.73368	-0.40905	0.043316	1.2541	1.2328	-2.3421	-1.1652	-0.48212	0.1122	0.3527	-0.31913
BE642626	68417.m04715 aminopeptidase M similar to SP|Q11011 Puromycin-sensitive aminopeptidase (EC 3.4.11.-) (PSA) {Mus musculus}; contains Pfam profile PF01433: Peptidase family M1	CRI2_6_J03_SP6	1.4065	1.2749	1.1336	1.8506	0.64202	-1.6615	1.4966	1.3991	0.52965	1.3316	0.23642	1.7719	0.70887	2.4296	1.4084	2.0699	-0.21805	-1.3486	-0.75285	-0.40767	-0.85808	0.35827	-0.31913	0.18186
BE642911	68416.m03591 expressed protein	CRI2_7_F19_SP6	0.022126	-0.66393	0.57447	0.34588	0.72224	0.78994	-0.062707	0.42884	0.011398	0.16842	0.53734	0.75511	-1.2827	-0.38882	-0.83377	0.08586	0.61696	-0.059591	-1.4014	-0.63688	-0.63812	-1.1729	-1.3016	-0.89031
BE642796	68415.m02702 malate dehydrogenase, glyoxysomal, putative strong similarity to glyoxysomal malate dehydrogenase (EC 1.1.1.37) SP|P19446 {Citrullus lanatus}, SP|P46488 {Cucumis sativus}, [Medicago sativa] GI:2827078, SP|Q42972 {Oryza sativa}, SP|Q9ZP05 {Ara	CRI2_7_A13_SP6	-1.5224	0.26973	-1.3621	-1.3867	-0.69213	-0.77288	-0.38276	-0.77199	-0.15359	-2.1668	-2.1756	-1.1793	-0.49737	0.75298	-0.87193	-0.52203	-0.39364	-0.86332	0.91532	1.8959	1.5493	0.68284	1.6671	1.0545
BE641304	68417.m02666 human Rev interacting-like family protein / hRIP family protein contains InterPro accession IPR001164: Human Rev interacting-like protein (hRIP)	CRI2_2_O03_SP6	1.2772	0.94289	1.2842	1.3253	-1.9207	0.63039	1.1931	1.4616	-0.30921	1.0193	0.81652	0.43635	1.3147	1.0074	1.1168	0.46602	-0.078649	0.25595	0.2086	-1.2003	-1.2084	-0.045754	-0.019387	-0.72926
BE642829	68415.m03548 pumilio/Puf RNA-binding domain-containing protein	CRI2_7_C01_SP6	-1.0345	-0.4715	-0.75837	0.98921	-2.6464	-0.44523	-1.1586	-1.1597	-0.51616	-0.89157	-0.87965	0.20721	-0.034879	-0.99144	0.12231	0.085449	-0.49287	-1.3767	1.059	0.93757	1.137	0.18727	0.8358	0.17889
BE642689	68416.m05370 pentatricopeptide (PPR) repeat-containing protein contains Pfam profile PF01535: PPR repeat	CRI2_6_L18_SP6	0.065517	-0.025682	0.87699	-0.18104	0.19642	0.64908	0.25626	-0.061075	-0.12187	0.70984	0.53231	1.6518	1.3395	0.60763	0.51993	-1.0387	0.11121	-0.94472	-0.1935	-0.17203	-0.13508	0.77578	-0.22625	-0.88813
BE641289	68418.m01033 ATP synthase beta chain, mitochondrial, putative strong similarity to SP|P83483 ATP synthase beta chain 1, mitochondrial precursor (EC 3.6.3.14) {Arabidopsis thaliana}, SP|P17614 ATP synthase beta chain, mitochondrial precursor (EC 3.6.3.14)	CRI2_2_N10_SP6	0.22422	-1.1153	0.26263	0.97268	0.82823	-2.6557	-0.61828	-0.64466	-1.1624	0.80045	-0.019254	1.6804	-0.69321	0.63239	-0.37373	-0.41654	-2.287	-0.97332	-0.50257	-0.38992	-0.23737	-0.069254	-0.62251	-0.74965
BE642799	68414.m05612 tubulin alpha-2/alpha-4 chain (TUA2) identical to tubulin alpha-2/alpha-4 chain SP|P29510 GB:P29510 from [Arabidopsis thaliana]	CRI2_7_A16_SP6	-0.84871	-1.6424	-0.40181	0.077182	-1.2547	-1.139	-1.8057	-1.538	-1.1319	0.19661	0.65747	-0.25117	-1.079	0.49362	-2.1512	0.25987	-0.49793	-1.3189	1.2845	0.90972	0.7784	1.2178	0.71809	-0.16852
BE641866	68417.m01641 cytochrome c, putative similar to cytochrome c [Pumpkin, Winter squash] SWISS-PROT:P00051	CRI2_4_H15_SP6	-0.45588	0.39977	-1.3021	-1.0287	0.41704	-0.29858	0.068534	0.0019824	0.3783	-2.4873	-0.74793	-1.0139	0.56572	-0.96589	0.99313	-1.1051	0.24143	1.0366	0.62675	0.056305	0.62891	0.18322	0.41806	0.37521
BQ087439	68418.m06880 Ras-related GTP-binding protein (RAN3) identical to atran3 [Arabidopsis thaliana] GI:2058280	CRI2_10_H11_SP6	1.6863	2.0536	1.0895	-0.98176	2.199	0.1771	0.99295	0.69868	-0.35006	-0.42204	-0.058296	0.65737	0.72783	0.85201	1.2093	0.4495	0.87141	0.56967	0.064345	-0.59993	-0.6308	-0.46359	0.026812	-1.543
BE642971	68417.m05529 expressed protein contains PF01985: Uncharacterised protein family	CRI2_7_I11_SP6	0.95362	0.30357	1.2246	0.60387	-0.72593	-0.12243	0.075702	0.56441	-0.55394	0.57746	0.97218	0.98082	0.215	0.31276	0.16517	-0.059571	0.52081	0.22264	-0.93421	-0.86538	-0.90854	-0.9191	-0.7694	-0.73328
BE643250	68418.m01745 potassium transporter, putative similar to potassium transporter HAK2p [Mesembryanthemum crystallinum] gi|14091471|gb|AAK53759; KUP/HAK/KT Transporter family member, PMID:11500563; contains Pfam profile PF02705: K+ potassium transporter	CRI2_8_E23_SP6	-1.5023	-0.054025	-1.1999	-1.9973	0.0066374	-0.44873	-0.55983	-0.66266	-0.2289	-0.62003	-2.1246	-2.1454	-1.3792	-0.31173	-1.7708	0.88859	-0.0046033	0.2199	0.92692	1.833	1.6425	0.24992	1.2106	1.3259
BE643121	68416.m02178 peroxidase, putative similar to peroxidase GB:AAD37376 [Glycine max]	CRI2_7_P10_SP6	-1.0724	-1.6517	-0.35804	-0.73109	-0.36574	-0.50089	-2.8378	-2.1739	-1.6374	-1.3733	-1.1381	-1.3888	-1.541	-2.9515	-1.0061	-3.6423	-1.4515	-1.0025	-0.067634	0.63719	0.516	0.96535	-1.1555	-1.4889
BE640780	68418.m00102 armadillo/beta-catenin repeat family protein / U-box domain-containing protein contains Pfam domain, PF00514: Armadillo/beta-catenin-like repeats and Pfam, PF04564: U-box domain	CRI2_1_A22_SP6	0.42799	-0.89701	0.69512	0.96817	-0.068549	0.78735	0.30471	0.28462	-0.099128	1.3519	0.91639	0.38332	-0.81259	0.55002	-0.77798	1.0059	-0.54912	0.71659	0.46271	-0.79929	-1.2651	-0.96729	-0.65694	-0.40015
BE641707	68414.m07565 60S ribosomal protein L10 (RPL10C) contains Pfam profile: PF00826: Ribosomal L10	CRI2_4_A14_SP6	-1.3891	-0.97498	-0.73882	0.52341	-1.258	-1.2887	-0.78997	-1.0282	-0.083772	-1.0411	-0.86785	-0.038419	-0.92831	1.3585	-1.2354	0.54684	-0.39493	-0.73266	1.2611	1.4821	1.5533	0.55689	0.93743	0.49577
BE641267	68414.m06939 60S ribosomal protein L3 (RPL3B) identical to ribosomal protein GI:806279 from [Arabidopsis thaliana]	CRI2_2_M10_SP6	-0.95972	-1.3298	-1.321	0.50927	0.64585	-1.0191	-0.51143	-1.2819	-0.79946	-1.7286	-1.8617	-0.80969	-1.2341	-0.44762	-0.14084	1.2367	-0.86242	-0.80194	1.2647	1.9009	1.2636	0.39614	1.5066	2.2889
BQ087297	68418.m07807 DEAD box RNA helicase (PRH75) nearly identical to RNA helicase [Arabidopsis thaliana] GI:1488521; contains Pfam profiles PF00270: DEAD/DEAH box helicase, PF00271: Helicase conserved C-terminal domain	CRI2_10_P07_SP6	1.2228	0.74553	1.6993	1.1302	0.35786	0.20249	1.9639	2.0029	0.1718	0.8977	0.96177	0.39142	0.7308	0.94129	1.0223	0.3179	0.020055	0.32757	-1.1737	-0.91826	-0.44065	-0.048996	-0.1341	-1.1717
BE642475	68418.m02093 cation exchanger, putative (CAX7) contains similarity to SWISS-PROT:Q9HC58 NKX3_HUMAN Sodium/potassium/calcium exchanger 3 precursor {Homo sapiens}; Ca2+:Cation Antiporter (CaCA) Family member PMID:11500563	CRI2_6_C11_SP6	-1.1834	0.5775	-1.5774	0.29704	-2.7214	-1.3875	-0.32359	-0.61213	-0.15375	-2.5444	-2.7919	-1.1052	-0.43002	-0.77908	0.92993	0.0080004	-1.7469	-2.3932	1.0084	1.2633	1.7304	0.62114	2.5848	1.6881
BE641878	68418.m07424 40S ribosomal protein S8 (RPS8B) 40S ribosomal protein S8, Prunus armeniaca, EMBL:AF071889	CRI2_4_I04_SP6	-1.2216	-0.75538	-1.3468	0.19149	-0.35412	-0.99119	-0.67898	-1.0807	-0.046314	-1.1108	-1.4669	-0.96256	-1.9021	-0.92901	-0.23578	1.2576	0.14301	-0.1516	0.9188	1.2185	1.1945	-0.012814	0.8202	0.79178
BE643069	68418.m07131 calcium-transporting ATPase 8, plasma membrane-type / Ca(2+)-ATPase isoform 8 (ACA8) identical to calcium-transporting ATPase 8, plasma membrane-type SP:Q9LF79 from [Arabidopsis thaliana]	CRI2_7_N15_SP6	-0.71919	-0.0020784	-1.2426	-2.0002	-0.99779	-0.67206	-0.35051	-0.76019	-0.2173	-0.69741	-1.3089	-1.4039	-1.3521	-0.00054801	-0.66266	0.003544	0.19003	-0.18273	0.71664	0.65469	0.7844	0.21351	0.0067778	1.4948
BE642429	68416.m02071 GDSL-motif lipase/hydrolase family protein similar to family II lipases EXL3 GI:15054386, EXL1 GI:15054382, EXL2 GI:15054384 from [Arabidopsis thaliana]; contains Pfam profile: PF00657 Lipase Acylhydrolase with GDSL-like motif	CRI2_6_A11_SP6	-1.6445	-0.24627	-1.593	-1.4031	0.35588	-0.65451	-0.81901	-1.3372	-1.09	-2.4287	-2.371	-1.0219	-1.852	-1.4626	-0.28261	1.2642	-0.63103	-0.54656	0.82262	1.6335	0.36563	0.73023	0.27934	1.7973
BE640931	68414.m02087 cell cycle control protein-related contains similarity to Swiss-Prot:Q9P7C5 cell cycle control protein cwf16 [Schizosaccharomyces pombe]	CRI2_1_M17_SP6	0.90254	-0.22331	1.1801	1.2369	-0.33964	0.095143	0.94371	1.419	0.098246	0.76158	0.68433	0.84474	0.58909	1.0456	0.28174	0.37966	-0.49786	-0.67301	-0.62958	-0.88584	-0.67399	0.83377	-1.1472	-0.50084
BQ087416	68414.m09157 NAD-dependent epimerase/dehydratase family protein similar to dTDP-glucose 4,6-dehydratase from Aneurinibacillus thermoaerophilus GI:16357461, RmlB from Leptospira borgpetersenii GI:4234803; contains Pfam profile PF01370 NAD dependent epimera	CRI2_10_D13_SP6	0.73742	1.3529	0.17674	-0.038163	1.4687	1.7539	0.44976	0.73137	-0.10452	0.57026	1.2569	0.1901	0.24885	0.67416	0.33244	-0.21341	1.9767	2.0872	-1.7111	-1.3481	-1.1054	-0.98483	-1.3293	-0.68141
BE641895	68414.m00413 expressed protein	CRI2_4_I22_SP6	0.44874	-0.22244	0.95827	1.7657	-0.013151	0.26971	0.82971	1.2603	0.41789	0.3895	0.91894	0.55694	0.098777	0.034462	0.087224	1.7907	-0.028743	0.28131	-0.34595	-0.59999	-0.96599	-0.34309	-0.58916	-0.21843
BE642811	68418.m04430 amino acid permease family protein similar to SP|Q09143 High-affinity cationic amino acid transporter-1 (CAT-1) {Mus musculus}; contains Pfam profile PF00324: Amino acid permease	CRI2_7_B06_SP6	-0.43285	-0.36828	-0.47362	1.0432	0.83371	-1.1517	2.1526	0.4796	6.4967	-1.7032	-0.46467	-0.83176	-1.3819	0.31194	-0.68379	0.94477	-0.024867	-0.13748	-0.70449	-0.078464	0.24421	0.17002	0.20574	-0.14748
BE642749	68414.m07778 annexin 5 (ANN5) identical to calcium-binding protein annexin 5 [Arabidopsis thaliana] GI:12667520	CRI2_6_O12_SP6	0.9836	0.41009	0.52366	1.6529	0.11842	-1.0763	0.84581	1.344	-0.75568	0.84258	0.53737	0.58608	-0.16328	-0.12027	-0.19476	-0.53606	-2.4436	-1.7645	-2.4747	-0.78205	-1.0643	-0.44098	-0.73607	-1.4436
BE642052	68418.m06880 Ras-related GTP-binding protein (RAN3) identical to atran3 [Arabidopsis thaliana] GI:2058280	CRI2_5_A04_SP6	-0.66342	-1.2542	-0.082298	1.1157	-0.18669	-1.39	-0.43435	-0.91574	-0.34328	0.37052	0.17059	1.4332	-0.45937	1.1593	-0.59119	-0.26957	-0.75841	-0.014143	0.066126	0.28091	-0.15495	0.23531	-0.53739	-0.7047
BE642845	68414.m04494 protease inhibitor/seed storage/lipid transfer protein (LTP) family protein low similarity to glucoamylase S1/S2 [Precursor] from Saccharomyces cerevisiae [SP|P08640], proteophosphoglycan from Leishmania major [GI:5420387]; contains Pfam prot	CRI2_7_C18_SP6	-2.8987	-2.5639	-1.8671	0.34873	-0.70355	-2.8671	-4.2498	-2.7698	-4.4386	-2.1163	-0.53993	-0.29086	-2.945	-3.4415	-2.4143	-2.7992	-2.4364	-2.5837	-0.3054	0.4496	0.72931	-0.83779	-1.3023	-0.99681
BQ087164	68418.m08090 expressed protein contains Pfam domain, PF04933: Protein of unknown function (DUF657)	CRI2_10_I05_SP6	-1.3713	-1.4973	-0.35081	0.99413	-0.43876	-0.89322	-1.6283	-0.69999	0.67353	0.19464	0.54864	0.98667	-1.1209	0.81377	-1.4603	-0.56668	0.44505	-0.069445	0.025458	0.087171	0.10646	-0.54449	-0.58366	-0.72877
BE642333	68417.m02115 disease resistance-responsive family protein contains similarity to pathogenesis-related protein [Pisum sativum] gi|4585273|gb|AAD25355	CRI2_5_M06_SP6	-1.3657	-2.9739	-0.44227	0.23782	-1.0053	-0.46347	-4.318	-2.2429	-2.8935	0.63833	0.33989	0.54481	-0.95717	-1.2723	-1.1	-0.40871	0.36147	0.57559	1.5694	0.69771	1.0178	0.53336	-0.038239	0.80728
BE642803	68415.m05728 pentatricopeptide (PPR) repeat-containing protein contains INTERPRO:IPR002885 PPR repeats	CRI2_7_A21_SP6	-2.5837	-3.7735	-1.7748	0.2004	-0.71788	-0.53597	-3.7787	-3.2846	-2.9812	-1.336	-0.57128	-0.40382	-2.864	-1.6005	-3.3731	-1.6646	0.49444	0.080614	-0.10523	1.1842	1.0274	0.40272	0.20504	-0.42785
BQ087100	68415.m04892 LIM domain-containing protein contains Pfam profile PF00412: LIM domain	CRI2_9_M24_SP6	1.9779	-1.2878	0.56731	-0.32593	-0.49988	-1.1135	-0.27723	0.64284	-0.74395	0.69408	1.4118	0.039374	0.18635	0.21925	-2.0164	0.092387	0.48139	0.17961	0.44267	-1.4023	-0.73747	-0.27756	-1.262	-1.5328
BE642053	68417.m00814 polyubiquitin (UBQ10) (SEN3) senescence-associated protein; identical to GI:870791	CRI2_5_A05_SP6	-1.5667	-0.98927	-0.81227	0.01986	-0.60938	-1.2054	-1.1932	-1.1462	-0.79278	-0.62502	-0.93067	-0.17625	-1.3141	1.3475	-1.3446	1.157	-0.078751	-0.017471	1.3423	0.95239	1.0722	0.52905	1.0567	1.3221
BE643394	68418.m00141 phytochrome A specific signal transduction component-related contains weak similarity to phytochrome A specific signal transduction component PAT3 [Arabidopsis thaliana] gi|19421998|gb|AAL87850 and far-red elongated hypocotyl protein 1 [Arabi	CRI2_8_L05_SP6	0.56403	0.71688	-0.0074412	0.22769	-0.022223	1.1379	0.78112	1.0823	1.0487	0.75555	0.44587	0.92455	0.83162	0.57716	0.51654	-0.94908	-0.19081	-0.13903	-1.5092	-0.96292	-1.2201	0.1176	0.1529	-1.0841
BQ087221	68418.m07574 elongation factor 1-alpha / EF-1-alpha identical to SWISS-PROT:P13905 elongation factor 1-alpha (EF-1-alpha) [Arabidopsis thaliana]	CRI2_10_D04_SP6	1.3848	1.2521	0.28927	-0.63002	0.54524	2.2032	-0.03433	0.099674	-0.65861	0.68871	1.0685	0.076518	0.00083698	0.48508	0.96661	-0.16787	2.2785	2.4972	0.10606	-1.0202	-1.3149	-1.7415	-1.4519	-0.69619
BE642968	68418.m06646 importin beta-2, putative similar to importin-beta2 [Oryza sativa (japonica cultivar-group)] GI:3983665; contains Pfam profile PF03810: Importin-beta N-terminal domain	CRI2_7_I08_SP6	1.5018	-0.65977	1.0605	0.29736	-1.4286	0.51547	0.62407	1.8078	-0.40766	0.84761	1.3292	0.096984	-0.64678	1.9546	-1.7158	0.27941	0.81517	0.079398	-0.88475	-0.99574	-0.92608	-0.76147	-0.36512	-0.81026
BE642263	68417.m00744 polyubiquitin (UBQ11) identical to GI:304117	CRI2_5_J08_SP6	-1.0944	-0.23257	-0.89335	0.23553	-0.25696	0.48728	-0.93749	-0.96194	-0.22866	-1.7698	0.0019021	-0.31336	-0.11317	-1.339	-0.79813	0.28353	-0.1787	-0.29361	-0.064952	0.55526	0.37761	0.17768	-0.050073	0.68788
BE643210	68418.m01703 transducin family protein / WD-40 repeat family protein similar to Will die slowly protein (SP:Q9V3J8) [Drosophila melanogaster] ; contains Pfam PF00400: WD domain, G-beta repeat (4 copies, 1 weak)	CRI2_8_D06_SP6	0.14503	0.73489	-0.93668	-0.87467	-0.38126	1.1321	0.16488	-0.11818	0.20714	-1.0422	-0.11395	-0.56286	-0.081066	-0.35226	1.0987	-0.87975	-0.46024	0.85192	-0.1746	0.10084	0.38081	0.45806	-0.046935	-0.020639
BE641875	68415.m02232 tRNA-splicing endonuclease positive effector-related similar to Endonuclease sen1 (Swiss-Prot:Q92355) [Schizosaccharomyces pombe]; similar to tRNA-splicing endonuclease positive effector (Swiss-Prot:Q00416) [Saccharomyces cerevisiae]	CRI2_4_H24_SP6	0.04956	-0.31805	0.7482	1.1892	-1.5111	0.25531	0.12817	0.63828	0.50513	0.75294	0.68019	0.38447	1.4836	0.46879	-0.46796	-0.24189	0.064228	0.67569	0.83207	-0.56614	-0.77067	0.17213	-1.0912	-1.2829
BQ087035	68416.m06487 PBS lyase HEAT-like repeat-containing protein contains Pfam profile: PF03130: PBS lyase HEAT-like repeat; contains alternative donor splice site TT at exon 2,hypothetical protein C14A4.1 - Caenorhabditis elegans, PIR:T19243	CRI2_9_C06_SP6	0.77838	0.45059	0.5927	0.15309	-0.9192	1.913	0.33803	0.75025	-0.16757	-0.00086878	1.1801	-0.013046	0.18977	0.39195	0.41254	-0.33422	2.0692	2.0836	-2.0221	-1.1635	-1.9764	-0.14561	-1.2951	0.80937
BE642154	68415.m02160 cupin family protein contains Pfam profile PF00190: Cupin	CRI2_5_E17_SP6	1.0168	0.6404	1.028	1.36	-0.44191	-0.1745	1.7835	1.6273	0.87447	1.0274	0.927	1.6171	1.9964	2.2964	0.31627	1.7707	-0.45176	-0.23058	-0.035433	-0.54684	-0.57012	0.68532	-1.0781	0.15277
BE641805	68418.m05864 expressed protein	CRI2_4_E23_SP6	-0.21473	-0.7457	-0.17974	0.46943	0.75027	-0.12843	-0.13155	-0.5945	0.0058047	-0.090133	-0.9954	-1.9951	-1.657	-0.67428	-0.73988	0.64722	0.45508	-0.36388	0.55611	0.17427	0.95936	-0.36687	0.16143	1.165
BE640982	68415.m05425 Sas10/U3 ribonucleoprotein (Utp) family protein contains Pfam profile PF04000: Sas10/Utp3 family; contains Prosite PS00761: Signal peptidases I signature 3; weak similarity to PEBP2 beta-binding protein / charged amino acid rich leucine zippe	CRI2_1_P04_SP6	1.4313	4.1918	-0.81048	-0.31255	-1.296	0.080205	0.68924	0.47401	1.0271	0.15408	-0.025873	-2.259	1.726	-0.36429	1.7164	-0.81088	0.14081	0.072934	1.0488	0.3515	0.178	-0.72865	-1.0102	-1.9898
BE643298	68418.m01150 pentatricopeptide (PPR) repeat-containing protein contains INTERPRO:IPR002885 PPR repeats	CRI2_8_H02_SP6	-0.47192	1.0249	-0.82484	-1.2869	0.34853	0.75286	-0.10728	-0.2296	0.22558	-0.019909	-0.85273	-0.2361	1.0933	-1.0473	1.6533	-0.43083	0.62775	-0.14835	0.9358	1.3269	0.98601	0.43616	0.11629	0.040724
BQ086921	68414.m03386 expressed protein	CRI2_10_A04_SP6	0.89159	-0.69381	1.1893	1.1523	0.0022777	-0.6487	0.70648	1.2717	-0.45812	1.2798	0.94811	0.94706	0.3918	0.52993	0.35985	0.33564	0.35416	-0.1281	-0.15859	-0.64302	-1.192	-0.43124	-0.31007	-0.89493
BE640836	68414.m00652 expressed protein	CRI2_1_H18_SP6	1.4187	-0.26205	1.7118	1.0524	-0.40308	0.2639	0.80913	1.3052	0.13959	1.013	1.1684	0.75384	0.6962	-0.15277	1.4199	-0.99519	1.3404	0.42421	-1.5036	-0.76729	-0.97176	0.095758	-2.0643	-1.1395
BE642889	68418.m00262 lectin protein kinase family protein contains Pfam domains, PF00138: Legume lectins alpha domain, PF00139: Legume lectins beta domain and PF00069: Protein kinase domain	CRI2_7_E18_SP6	-0.87256	-1.6852	-0.82748	-0.5601	-0.30476	0.69849	-1.7477	-1.452	-0.096189	-1.0728	-0.28929	-0.91816	-1.7402	0.69053	-1.8836	-2.8317	-0.2602	0.27053	-0.32582	0.4039	0.27655	-0.79173	-1.0429	1.1929
BE643021	68418.m04813 60S ribosomal protein L5 (RPL5B) ribosomal protein L5, rice	CRI2_7_K23_SP6	-0.33556	-1.0786	-0.15159	0.7436	-2.4153	0.23021	-1.2419	-1.0737	-0.83293	-0.98572	-0.12539	0.12599	-0.29582	0.046431	-0.79721	-1.4738	-1.0008	-1.4748	1.0653	0.37946	0.91193	-0.12503	-0.58654	-0.39327
BE643032	68416.m01899 RNA recognition motif (RRM)-containing protein similar to UBP1 interacting protein 1a [Arabidopsis thaliana] GI:19574236; contains Pfam profile: PF00076 RNA recognition motif. (a.k.a. RRM, RBD, or RNP domain)	CRI2_7_L11_SP6	-0.67141	0.88436	-0.78717	0.12384	1.5504	-0.25926	-0.00077071	-0.61565	0.21617	-0.13613	-1.3103	-0.47283	0.060989	0.22136	0.83462	-0.27392	-2.4025	-0.6802	0.31877	0.855	0.1531	0.28972	0.48332	1.3874
BE641585	68417.m03534 ubiquitin-associated (UBA)/TS-N domain-containing protein / octicosapeptide/Phox/Bemp1 (PB1) domain-containing protein contains Pfam profiles PF00627: Ubiquitin-associated (UBA)/TS-N domain, PF00569: Zinc finger ZZ type domain, PF00564: PB1 d	CRI2_3_L02_SP6	-0.99757	-1.3705	-0.2756	-0.46743	-0.22665	0.18734	-0.28317	-0.49738	0.59142	0.055602	-1.022	0.60183	0.34315	-0.93551	0.23024	-1.5157	0.6849	-1.2989	0.65901	0.34822	0.38995	0.57664	-0.25747	-0.44165
BQ086948	68418.m02415 40S ribosomal protein S8 (RPS8A) ribosomal protein S8 - Zea mays, PIR:T04088	CRI2_10_E08_SP6	1.3115	-0.2716	0.79741	-0.15926	0.57387	1.3367	-0.30759	0.96244	0.86417	0.69145	1.0791	-0.11685	-0.47466	0.36979	-1.034	1.0843	1.9818	1.3707	0.32364	-1.2279	-0.67611	-1.2985	-1.2491	-0.57878
BQ087249	68416.m05723 tetratricopeptide repeat (TPR)-containing protein contains Pfam profile PF00515: TPR Domain	CRI2_10_H14_SP6	1.0569	2.1244	0.98923	-0.059661	0.98601	1.8687	1.0337	0.92795	0.36438	-0.31644	1.1795	-0.017268	0.56109	0.72698	2.377	0.0048944	1.1763	2.1734	0.28494	-1.2449	-0.42842	-1.361	0.22351	-0.53693
BE642979	68416.m03180 adenosylmethionine decarboxylase family protein contains Pfam profile: PF01536 adenosylmethionine decarboxylase	CRI2_7_I22_SP6	0.73554	-0.70451	0.37682	1.4907	0.18168	-0.2738	-0.18089	0.5112	-0.46684	-0.028353	0.15831	-0.24417	-0.24487	-0.37665	-1.1637	1.1388	-0.22294	-0.45031	-0.21689	-0.6821	-0.65467	-0.022964	0.1783	-0.46961
BE642396	68415.m03151 beta-ketoacyl-CoA synthase family (FIDDLEHEAD) (FDH) identical to GB:AJ010713 (fiddlehead protein)	CRI2_5_O24_SP6	-1.2263	-1.9392	-0.23969	-0.86502	0.35008	-0.95637	-2.3937	-1.7345	-2.9291	0.028135	0.47935	-0.53617	-1.0297	-1.6768	-1.3983	-1.7215	-1.3178	-2.4935	0.4611	0.53306	0.53978	0.69161	3.4234	0.16891
BE642945	68416.m01163 polyubiquitin (UBQ8) identical to polyubiquitin (ubq8) GI:870793, GB:L05917 [Arabidopsis thaliana] (Genetics 139 (2), 921-939 (1995))	CRI2_7_H06_SP6	-0.035887	0.54969	-0.71598	-0.66143	0.64301	0.23592	0.57943	-0.10273	0.95551	-1.1607	-0.37229	-1.0304	-0.46957	1.1123	0.9832	-0.7761	0.4188	-0.11902	0.58325	0.14901	0.32964	0.10819	1.915	1.0915
BE642723	68418.m01689 dehydration-responsive protein-related similar to early-responsive to dehydration stress ERD3 protein [Arabidopsis thaliana] GI:15320410; contains Pfam profile PF03141: Putative methyltransferase	CRI2_6_N08_SP6	-1.0456	0.0037769	-0.90566	-0.89851	-0.0080453	-0.81012	-0.44104	-0.74408	-0.71075	-2.2509	-0.1578	-0.76461	0.44906	-1.6963	-0.28719	0.60791	-0.75603	-0.9627	1.0928	1.506	1.4302	0.12828	1.0043	1.3538
BE640947	68418.m06822 thiazole biosynthetic enzyme, chloroplast (ARA6) (THI1) (THI4) identical to SP|Q38814 Thiazole biosynthetic enzyme, chloroplast precursor (ARA6) {Arabidopsis thaliana}	CRI2_1_N10_SP6	0.54657	-1.3326	0.96338	1.1408	-0.16459	-2.2515	-1.409	-1.2535	-2.7101	0.91446	-0.056637	0.74263	-1.6087	-0.15501	-0.6505	-0.69701	-1.7048	-0.92774	-0.51546	-0.37852	-0.37447	0.00087324	-0.80096	-1.1792
BQ087218	68418.m00286 cell division cycle protein 48, putative / CDC48, putative very strong similarity to SP|P54609 Cell division cycle protein 48 homolog {Arabidopsis thaliana}; contains Pfam profiles PF00004: ATPase AAA family, PF02359: Cell division protein 48	CRI2_10_N14_SP6	1.3076	0.27513	0.7176	0.28583	1.2425	1.5359	-0.61321	0.51563	-0.35619	-0.007834	1.3482	-0.59293	-1.4827	0.10875	-1.0366	0.79089	2.9264	2.0337	-1.6888	-1.0994	-1.4477	-2.0984	-1.3909	0.11438
BE642608	68415.m02507 peptidyl-prolyl cis-trans isomerase / cyclophilin (CYP2) / rotamase identical to cyclophilin [Arabidopsis thaliana] gi|2443757|gb|AAB71402; similar to peptidyl-prolyl cis-trans isomerase, PPIase (cyclophilin, cyclosporin A-binding protein) [A	CRI2_6_I08_SP6	-1.0576	-0.29186	-0.4174	-0.60941	0.28431	-0.26482	-0.33576	-0.67752	0.13744	-0.02636	-0.25279	-1.6098	-0.35223	-1.0765	-1.0887	1.1898	0.56598	0.4262	0.93108	1.1193	0.93242	0.1297	0.36883	1.1344
BQ087135	68414.m01883 pyrophosphate-energized vacuolar membrane proton pump / pyrophosphate-energized inorganic pyrophosphatase (AVP-3) identical to pyrophosphate-energized vacuolar membrane proton pump (pyrophosphate-energized inorganic pyrophosphatase) SP:P31414	CRI2_10_C17_SP6	1.2352	0.51363	0.12902	-1.0853	-0.23814	-0.38216	0.51758	0.24054	1.7839	1.5389	0.50123	0.34758	-0.054466	0.33052	-0.33999	-1.2731	0.5653	0.6098	-1.9346	-0.69231	-0.97494	-0.56879	-0.58202	-1.0061
BE641165	68414.m06805 galactinol synthase, putative similar to galactinol synthase GI:5608497 from [Ajuga reptans]; contains Pfam profile: PF01501 glycosyl transferase family 8	CRI2_2_H13_SP6	1.095	0.86075	0.66031	0.042764	0.7326	1.3756	0.93065	0.91488	0.90529	1.5136	1.3695	0.079797	0.8094	0.98941	0.44873	-0.35862	0.068889	0.20624	0.34874	-1.2731	-0.50758	-0.34171	-1.294	-1.0349
BE643265	68414.m01097 2,3-biphosphoglycerate-independent phosphoglycerate mutase, putative / phosphoglyceromutase, putative strong similarity to SP|Q42908 2,3-bisphosphoglycerate-independent phosphoglycerate mutase (EC 5.4.2.1) (Phosphoglyceromutase) {Mesembryanth	CRI2_8_F14_SP6	-0.30518	-0.40971	-0.60299	0.2989	0.3293	-0.27066	-0.54304	-0.48339	-0.50627	0.42772	0.23424	0.13694	-1.0628	-0.61268	0.21138	0.75187	-0.26879	0.10662	-0.41699	-0.11037	-0.20156	0.15364	0.021383	0.4566
BE642063	68416.m04046 hypothetical protein	CRI2_5_A15_SP6	-1.3457	-1.2223	-1.0781	0.089988	0.41194	-1.7137	-2.0066	-1.5396	1.0864	-0.18604	-0.26949	-1.2481	-1.329	-1.0438	-1.7171	0.7326	-0.1458	-0.55625	2.032	1.4485	1.3284	0.157	0.58989	-0.33995
BE642132	68418.m01309 DEAD/DEAH box helicase, putative	CRI2_5_D18_SP6	-0.67358	0.99949	-0.71576	-0.61943	-0.13731	1.06	-0.053342	-0.18036	0.24426	-1.3776	-1.037	0.22572	1.0982	-1.0452	1.262	-0.26754	-0.33938	-1.6645	0.76717	1.1781	0.95136	0.48166	0.43549	0.29625
BQ087284	68416.m05354 60S ribosomal protein L13 (RPL13B) / breast basic conserved protein 1-related (BBC1)	CRI2_10_N16_SP6	0.61246	0.32717	1.6848	-0.060893	0.085699	1.7493	0.62241	0.85122	1.2504	0.74478	1.2725	-0.099541	-0.27809	-0.95328	-0.66435	0.32259	0.72083	1.324	-1.4189	-1.738	-2.0439	-1.1205	-1.4568	-0.43094
BE642728	68418.m07228 CER1 protein, putative (WAX2) similar to maize glossy1 homolog GI:2213643 from [Oryza sativa]; contains Pfam profile PF01598: Sterol desaturase	CRI2_6_N13_SP6	-1.0804	-0.31328	-1.3247	-0.79274	-1.2803	-1.3303	-0.91783	-1.1971	-0.71423	-1.2014	-2.0256	-0.68644	-1.0159	-1.8321	-0.15541	0.85177	-0.060686	0.68991	0.62515	0.75078	0.52925	0.77731	1.4369	-0.15189
BE640675	68415.m05159 villin 2 (VLN2) nearly identical to villin 2 (VLN2) [Arabidopsis thaliana] GI:3415115	CRI2_1_A07_SP6	1.6658	0.015405	1.7551	1.3287	0.59988	0.41082	1.2943	1.626	0.99599	0.9839	1.1625	0.79698	0.57698	0.87703	0.59723	0.34883	0.013565	0.2544	-0.36625	-1.0537	-1.251	-1.1198	-0.73574	-0.65778
BE641141	68418.m01209 arabinogalactan-protein (AGP4) identical to gi_3883126_gb_AAC77826	CRI2_2_G08_SP6	0.042066	0.41841	0.11	-0.3942	0.58435	1.6252	0.23936	0.19536	0.3191	0.43856	0.6793	0.091717	0.46085	-0.11589	0.40122	-0.66165	-0.64136	0.75933	0.35484	-0.64204	-0.44534	-0.73402	-0.56483	-0.22471
BE642177	68417.m05060 phosphoserine aminotransferase, chloroplast (PSAT) identical to Phosphoserine aminotransferase, chloroplast precursor (PSAT) (SP:Q96255)[Arabidopsis thaliana]; contains TIGRFAM TIGR01364: phosphoserine aminotransferase; contains Pfam PF00266:	CRI2_5_F17_SP6	-1.1511	0.031103	-0.93706	-0.29915	-0.64923	-0.65491	-0.28487	-0.5657	-0.10541	-0.6514	-0.87231	-0.22574	0.22381	-0.05766	0.65549	0.42352	-0.89106	-0.049783	0.84283	0.99404	0.78558	1.7658	1.0231	0.77619
BE643124	68415.m04035 expressed protein	CRI2_7_P13_SP6	-1.026	-0.77404	-0.12826	-0.43098	-1.4118	-1.1844	-0.26131	-0.44166	-0.0049006	0.090275	-0.20194	-0.53724	-0.26249	0.38115	-0.13224	-2.7567	-1.2647	-0.35078	0.59137	0.33471	0.36481	0.91643	-0.40158	-1.3517
BE640798	68414.m09107 expressed protein	CRI2_1_B17_SP6	1.9711	-0.11749	1.3262	1.1653	-1.6834	-0.65693	1.9979	1.4698	0.55269	1.5994	1.1465	1.072	0.63456	1.8908	0.44971	0.37618	-1.6533	-0.64304	-0.85192	-1.3425	-0.76094	0.60043	0.0050339	-0.38226
BE643131	68418.m06862 expressed protein	CRI2_7_P21_SP6	-1.2281	0.39115	-1.0144	-1.7959	-0.71457	-0.69624	-0.51283	-0.67068	-0.51912	-0.34217	-1.5461	-0.88812	-0.66837	-0.58894	0.47088	-0.18993	-0.42548	0.32209	0.43772	1.1763	0.88635	0.56397	0.82225	1.1675
BE640993	68415.m05476 6,7-dimethyl-8-ribityllumazine synthase / DMRL synthase / lumazine synthase / riboflavin synthase identical to 6,7-dimethyl-8-ribityllumazine synthase, chloroplast [precursor] SP:O80575 from [Arabidopsis thaliana]	CRI2_1_P15_SP6	0.0080955	1.0304	-0.60714	0.026938	-0.036965	-0.42247	0.088682	-0.28553	0.25118	-0.69506	-0.37365	-0.40603	1.2157	-0.31433	0.93604	-0.30254	-0.88371	0.61327	1.0796	-0.33829	0.34871	-0.090244	0.1614	0.20703
BE640954	68415.m05890 ADP-ribosylation factor 1 (ARF1) identical to ADP-ribosylation factor ARF1({Arabidopsis thaliana} (SP:P36397) (GP:166586)	CRI2_1_N18_SP6	0.05126	-1.2628	0.84415	1.4828	0.23782	-1.488	0.30059	-0.33639	0.41127	1.004	-0.26345	0.94951	-0.77892	0.81703	-0.51582	0.30962	-1.5289	0.014977	-0.41202	-0.16516	-0.12184	0.094172	-0.15309	-0.43827
BE641965	68416.m00263 DJ-1 family protein / protease-related similar to Intracellular Protease [Pyrococcus horikoshii] GI:11513902; contains Pfam profile: PF01965 ThiJ/PfpI family	CRI2_4_M02_SP6	-0.68502	-0.22102	-1.0659	-0.0026259	0.77669	-0.62978	-0.2885	-0.66765	-0.37016	-0.82657	-1.3034	0.23923	-0.71368	-0.73663	0.47937	1.6916	-0.067552	-0.71427	0.82066	1.497	1.0535	-0.41008	0.11678	1.3614
BE640932	68417.m03706 40S ribosomal protein S10 (RPS10A) 40S ribosomal protein S10 - Lumbricus rubellus, PID:e1329701	CRI2_1_M19_SP6	0.086764	-0.67928	0.27893	0.79659	0.61964	0.51411	0.0058829	-0.053643	0.24625	0.042795	0.59012	0.91749	-0.43051	2.0613	-0.1572	-0.014827	0.48479	0.060416	0.1402	0.0015798	-0.077808	-0.94691	-1.0819	1.2194
BE640807	68415.m04062 acetyl-CoA C-acyltransferase, putative / 3-ketoacyl-CoA thiolase, putative similar to 3-ketoacyl-CoA thiolase (E.C. 2.3.1.16) from [Arabidopsis thaliana] GI:2981616, [Cucumis sativus] GI:393707, [Cucurbita cv. Kurokawa Amakuri] GI:1694621; co	CRI2_1_G08_SP6	0.70172	0.050651	0.6467	1.1327	-2.2524	1.5339	0.27722	0.62923	0.3998	0.052767	0.91071	0.080801	0.26958	-0.13478	0.48151	-1.1215	-0.0018975	0.35745	-0.43672	-1.371	-0.99318	-0.35716	-0.42292	-1.1588
BE641966	68418.m04813 60S ribosomal protein L5 (RPL5B) ribosomal protein L5, rice	CRI2_4_M03_SP6	-0.73231	-1.0786	-0.20771	1.3325	-0.027071	-0.75162	-0.6752	-0.98909	0.080107	-0.096093	0.033594	0.72699	-1.6903	0.35452	-0.97072	1.3982	-0.53243	-0.83206	0.39419	0.062915	0.16882	-0.07761	-0.52223	-0.040939
BE641577	68418.m00819 embryo-specific protein 3, putative similar to embryo-specific protein 3 GI:3335171 from [Arabidopsis thaliana]	CRI2_3_K16_SP6	-0.4341	0.43881	-0.87963	-0.99497	0.64467	0.86246	-0.015816	-0.085679	0.098952	0.14185	0.01341	-0.27261	0.78031	-0.77314	0.74183	0.27361	0.061542	0.37123	0.849	0.88005	0.97486	-0.62533	1.1507	1.0448
BE642270	68418.m02355 PBS lyase HEAT-like repeat-containing protein contains Pfam profile: PF03130 PBS lyase HEAT-like repeat	CRI2_5_J15_SP6	-0.23651	-1.0503	-0.19715	0.80066	0.63489	0.17519	-0.36078	-0.78116	0.62185	0.22741	0.095262	-0.7618	-1.3769	-0.48253	-0.87081	-0.41813	0.70047	0.3083	-0.34213	-0.42323	0.28097	-0.41582	-0.085501	-0.48359
BQ087267	68414.m06565 60S ribosomal protein L21 similar to 60S ribosomal protein L21 GI:3885884 from [Oryza sativa]	CRI2_10_L02_SP6	0.67553	-0.035046	0.43378	-1.2887	0.65872	1.6605	1.3586	1.2995	-0.54816	0.85558	1.0528	0.6636	-0.00025913	-0.87086	0.15742	-1.1205	2.1835	1.2551	-2.5014	-1.1621	-1.4053	-1.4838	-1.7483	-0.96762
BE642990	68417.m05608 alanine--glyoxylate aminotransferase, putative / beta-alanine-pyruvate aminotransferase, putative / AGT, putative similar to SP|Q64565 Alanine--glyoxylate aminotransferase 2, mitochondrial precursor (EC 2.6.1.44) (AGT 2) (Beta-alanine-pyruvat	CRI2_7_J10_SP6	-0.48563	0.20885	-0.78614	0.30795	0.43341	0.2541	-0.15137	-0.62941	-0.40924	-0.62543	-0.87398	0.17309	-0.10144	0.6383	-0.46273	0.44743	0.49582	0.025774	-0.0088835	0.85281	0.85193	-1.252	-0.14303	1.3034
BE641722	68418.m02149 apyrase (APY2) identical to apyrase GI:6006801, GI:7672685 from [Arabidopsis thaliana]	CRI2_4_B05_SP6	-0.16771	-0.67	-0.43799	1.0919	0.33719	-0.65027	-0.31264	-0.62296	0.12972	0.42961	-0.27527	0.41416	-0.91947	-0.14107	-0.2715	1.2602	-0.91382	-1.4406	0.16963	0.18049	0.57932	0.62268	0.83513	-0.054228
BE641847	68417.m05017 transporter-related low similarity to hexose transporter [Solanum tuberosum] GI:8347246; contains Pfam profile PF00083: major facilitator superfamily protein	CRI2_4_G18_SP6	-0.59484	0.36796	-0.36956	-0.38098	-0.27395	1.0053	-0.50756	-0.3685	-0.1533	-1.1332	-0.40877	-0.41601	-0.0988	-1.649	1.0132	-0.61448	0.069774	0.18017	0.48586	0.43158	0.62832	-0.58945	0.77121	-0.21233
BE642379	68415.m04062 acetyl-CoA C-acyltransferase, putative / 3-ketoacyl-CoA thiolase, putative similar to 3-ketoacyl-CoA thiolase (E.C. 2.3.1.16) from [Arabidopsis thaliana] GI:2981616, [Cucumis sativus] GI:393707, [Cucurbita cv. Kurokawa Amakuri] GI:1694621; co	CRI2_5_O06_SP6	-1.2664	-1.5687	-0.10438	0.41433	1.1233	-0.24561	-0.75294	-0.91493	-0.98612	-0.40391	-0.16882	-0.43628	-2.042	-0.41468	-0.73651	-0.44635	-0.80161	-1.4352	-0.27159	-0.14084	0.40065	0.39454	-0.26338	1.0103
BE642093	68414.m03281 60S ribosomal protein L10 (RPL10B) Nearly identical to ribosomal protein L10.e, Wilm's tumor suppressor homologue, gi|17682 (Z15157), however differences in sequence indicate this is a different member of the L10 family	CRI2_5_C02_SP6	0.71544	0.49466	0.85247	0.073895	0.19665	1.353	0.22771	0.59213	0.41325	0.46533	0.96254	1.0625	0.52186	-0.70815	1.0922	0.32702	-0.25151	0.77893	-0.95255	-0.59493	-0.082266	-0.29543	-1.5604	-0.15967
BE642062	68416.m00204 reversibly glycosylated polypeptide-1 (RGP1) identical to reversibly glycosylated polypeptide-1 (AtRGP) [Arabidopsis thaliana] GI:2317729	CRI2_5_A14_SP6	-1.5496	-0.15907	-1.1278	0.087449	0.023356	-0.93127	-0.6024	-0.87325	-0.25251	-1.3997	-1.6392	-0.32301	-1.1298	0.10137	-0.32577	1.5635	-0.15015	-0.99322	1.0343	1.2982	1.3133	0.22842	1.6366	1.4616
BE643329	68417.m04657 RNA recognition motif (RRM)-containing protein RNA-binding protein LAH1, Saccharomyces cerevisiae, PIR2:B48600; contains InterPro entry IPR000504: RNA-binding region RNP-1 (RNA recognition motif) (RRM)	CRI2_8_I11_SP6	-1.507	-0.095851	-0.97269	-0.23057	0.7403	-0.9285	-0.55411	-0.9464	-0.067247	-1.8926	-1.2935	-0.094936	-0.66074	-0.5386	-0.11913	1.2605	-0.051514	-0.23126	0.83097	1.6417	1.1789	-0.096082	0.5153	1.2704
BQ087299	68418.m05994 expressed protein	CRI2_10_P10_SP6	-0.50702	0.8976	-0.10809	-1.0346	-0.045615	0.34939	0.056448	-0.32022	-0.33848	-0.08096	-1.0591	-0.68473	0.02458	-0.19527	1.5221	-0.43065	-0.17508	-0.99096	1.0435	1.1746	1.2039	0.3878	1.7982	0.603
BE642886	68416.m03591 expressed protein	CRI2_7_E15_SP6	1.2316	-0.92042	1.2728	0.57413	0.034542	0.37512	0.32781	1.1136	0.047198	0.79666	1.02	-0.055559	-0.90852	2.6001	-2.3507	-0.2759	1.1131	0.079456	-0.70873	-0.91344	-1.1548	-1.0429	-0.7902	-0.65741
BQ087396	68417.m05557 glycine-rich RNA-binding protein 8 (GRP8) (CCR1) SP|Q03251 Glycine-rich RNA-binding protein 8 (CCR1 protein) (GRP8) {Arabidopsis thaliana} isoform contains a non-consensus CG acceptor splice site at intron 2	CRI2_9_P21_SP6	-0.9755	0.82028	-1.4039	-1.8074	-0.92261	0.27799	-0.17666	-0.41174	-0.14614	-0.53453	-2.0233	-1.9135	-0.47284	0.33127	0.78367	-1.9432	-1.3006	-0.25528	0.68205	1.0822	1.2777	0.73692	2.0402	1.1084
BE643061	68414.m07729 b-keto acyl reductase, putative (GLOSSY8) similar to b-keto acyl reductase GI:2586127 from [Hordeum vulgare]	CRI2_7_M17_SP6	0.18472	-1.1851	0.63372	1.1533	0.77177	-0.81042	0.43874	0.073418	-0.37034	0.70063	0.45435	0.656	-0.71091	1.6565	-1.2601	0.69853	-0.60894	0.19147	-0.44749	-0.54461	-0.45568	0.41838	0.073398	-0.34748
BE643351	68418.m06889 cell division protein FtsZ, chloroplast, putative (FTSZ) identical to SP|Q42545 Cell division protein ftsZ homolog, chloroplast precursor {Arabidopsis thaliana}; similar to FtsZ1 [Tagetes erecta] GI:8896066; contains Pfam profiles PF00091: Tu	CRI2_8_J10_SP6	-0.75259	0.38429	-1.0611	-1.1802	-0.003916	-0.84497	-0.062958	-0.76419	-0.12857	-1.9002	-1.8662	0.35344	-0.76361	0.15088	0.20468	0.7	-0.98749	-0.02718	0.047423	0.96842	0.99535	-0.10691	0.59943	1.652
BE642065	68416.m03714 expressed protein	CRI2_5_A17_SP6	0.93783	-0.49284	1.3168	1.4056	-0.72106	-0.34749	0.69659	1.4634	-1.3914	1.2644	0.83265	1.2591	1.4841	1.7012	-0.01311	0.27208	-0.65586	-1.1285	0.079725	-0.78266	-1.0732	1.034	-0.96235	-0.42937
BE640671	68418.m02991 elongation factor Tu family protein translation Elongation Factor 2, Schizosaccharomyces pombe, PIR:T39902	CRI2_1_A03_SP6	0.97302	-0.0079411	1.4085	1.5506	0.38606	0.19199	0.86894	1.2853	0.9516	0.66211	0.92302	1.0831	0.70042	0.92462	0.13607	0.56025	-0.30785	-0.68415	-0.3734	-0.74197	-0.81621	-0.41148	-0.99234	-0.55366
BE640702	68416.m05810 ubiquinol-cytochrome C reductase UQCRX/QCR9-like family protein contains Pfam profile: PF05365 ubiquinol-cytochrome C reductase, UQCRX/QCR9 like	CRI2_1_D07_SP6	-0.47655	0.64258	-1.2934	-1.6994	0.1897	-0.78007	-0.11858	-0.5492	0.59636	-0.35654	-1.3546	-1.7725	-0.31997	0.33183	-0.01632	-1.5524	-0.48939	-0.13407	0.861	1.0523	1.0766	0.41048	0.999	0.1012
BQ087337	68416.m07015 expressed protein	CRI2_9_F07_SP6	0.0044502	-0.20432	0.60526	0.428	1.599	-0.26035	-0.51804	-0.29433	0.065946	0.64519	0.79464	-0.073109	-0.24793	0.11883	-0.9021	-0.11358	2.6234	2.3296	-1.263	-1.4669	-1.3479	-1.489	-0.58839	0.38426
BE641774	68414.m08419 mitochondrial substrate carrier family protein contains Pfam profile: PF00153 mitochondrial carrier protein	CRI2_4_D13_SP6	0.51286	0.71828	-0.66485	-0.9369	0.74011	1.1412	0.21388	0.2565	-0.056533	-0.17281	-0.43284	-0.53812	0.2293	-0.43302	0.89905	-1.3149	-0.058256	0.45346	-0.47031	-0.070279	0.047516	-0.41555	-0.72277	0.10203
BE642210	68414.m07636 midasin-related similar to Midasin (MIDAS-containing protein) (Swiss-Prot:Q12019) [Saccharomyces cerevisiae]; similar to Midasin (MIDAS-containing protein) (Swiss-Prot:Q9NU22) [Homo sapiens]; contains Prosite PS00017: ATP/GTP-binding site mot	CRI2_5_H02_SP6	1.0608	0.61993	1.185	-0.31491	0.31288	1.1734	0.75631	0.93946	-0.21636	0.65789	0.92805	1.1886	0.95438	0.35758	0.98203	-0.67542	0.88566	-0.33286	-0.78216	-0.35334	-0.34437	-0.39848	-1.4934	-0.91312
BE643309	68418.m06920 RNA recognition motif (RRM)-containing protein similar to DAZ associated protein 1 [Homo sapiens] GI:8671754; contains InterPro entry IPR000504: RNA-binding region RNP-1 (RNA recognition motif) (RRM)	CRI2_8_H13_SP6	-0.23398	0.62495	-0.55795	-0.51197	0.35218	1.3234	-0.12287	0.020927	0.0076642	0.056158	-0.60785	-0.52889	-0.27623	-0.22734	0.97061	-1.021	-0.11277	0.39256	-0.075508	0.32919	0.57494	-0.24127	-0.087361	-0.13992
BE643349	68417.m05025 transducin family protein / WD-40 repeat family protein contains 4 (3 significant) WD-40 repeats; similar to periodic tryptophan protein 1 homolog (Keratinocyte protein IEF SSP 9502) (PWP1)(SP:Q13610) (PIR2:I39360) [Homo sapiens]	CRI2_8_J08_SP6	-0.98283	0.47216	-1.0295	-2.1955	0.07642	0.60976	-0.31424	-0.61633	-0.43468	-0.24096	-0.547	-1.4264	0.57329	-2.0505	-0.44644	0.35431	-0.2814	0.17984	0.88481	1.9364	1.3041	-0.50735	0.46349	1.5497
BE642489	68415.m04233 60S ribosomal protein L18A (RPL18aB)	CRI2_6_D03_SP6	-0.07106	-0.7754	-0.058785	-0.47855	-0.60943	0.42892	-0.8596	-0.63053	0.57846	-0.49778	-0.1908	-0.68909	0.089515	-1.0736	0.050517	-1.0739	0.44889	0.32013	0.57829	0.64313	0.48573	0.94656	-0.49271	-0.34385
BE642022	68417.m00813 polyubiquitin (UBQ10) (SEN3) senescence-associated protein; identical to GI:870791	CRI2_4_O18_SP6	0.013069	0.65165	-0.23543	-1.3378	-0.30453	0.38044	-0.13106	-0.57246	0.28611	-2.5716	-1.9579	-1.0498	0.195	-1.1109	0.64886	0.047835	-1.8839	-0.97497	1.0582	1.3866	1.637	0.82968	1.4756	1.5418
BE640673	68415.m03588 DNA-directed RNA polymerase I(A) and III(C) 14 kDa subunit (RPAC14) identical to RNA polymerase I(A) and III(C) 14 kDa subunit (AtRPAC14) [Arabidopsis thaliana] GI:1184686	CRI2_1_A05_SP6	1.4646	-0.59754	1.2257	1.1093	0.32094	-0.49744	0.80101	1.7649	0.39194	1.5436	0.92951	0.65198	0.70816	0.98666	0.048802	0.65084	1.101	0.50934	0.1283	-0.73488	-1.5179	-0.71682	-0.46754	-0.92906
BE641855	68418.m04674 proteasome maturation factor UMP1 family protein contains Pfam profile PF05348: Proteasome maturation factor UMP1	CRI2_4_H03_SP6	-0.17722	0.64146	-0.13884	0.75613	2.2026	0.36564	0.12951	-0.3611	0.15585	-0.7265	-0.67582	-0.087713	0.36321	-0.52502	1.1454	0.11282	-0.92905	0.35693	-0.19488	0.55511	0.91418	-0.06878	-0.66245	0.65305
BE642712	68415.m03152 3-beta hydroxysteroid dehydrogenase/isomerase family protein contains Pfam profile PF01073 3-beta hydroxysteroid dehydrogenase/isomerase domain; similar to NAD(P)-dependent steroid dehydrogenase from Homo sapiens [SP|Q15738], Mus musculus [SP	CRI2_6_M20_SP6	-1.1042	0.23191	-1.1029	-0.33419	0.25242	-0.058647	0.011792	-0.32521	0.0053732	-1.0875	-1.165	0.33435	0.20942	-0.004395	-0.42461	1.1715	-0.092083	0.32352	0.6519	0.14031	0.71506	-0.070649	0.36409	0.6795
BQ086920	68418.m02449 polyubiquitin (UBQ4) identical to GI:17677	CRI2_10_A02_SP6	-0.3847	-1.3417	0.27695	1.1571	1.4002	0.014085	-0.96024	-0.31459	-0.27401	0.83258	0.7515	1.5701	-1.0256	0.73397	-0.02948	-0.37495	0.039193	0.13507	-0.24203	-0.64341	-0.52364	-0.33553	-1.6799	-0.72796
BQ087269	68416.m01142 60S ribosomal protein L4/L1 (RPL4A) strong similarity to 60S ribosomal protein L1 GB:P49691	CRI2_10_L06_SP6	1.0656	0.36795	1.6953	-0.36604	0.52072	1.0488	1.7147	1.2954	0.72395	0.66959	1.013	-0.58757	0.37763	-0.76634	1.0689	-0.43256	0.67153	0.86736	0.26702	-1.2349	-0.52082	-0.73144	-0.059928	-1.5032
BQ086955	68414.m02946 glycosyl transferase family 2 protein similar to cellulose synthase from Agrobacterium tumeficiens [gi:710492] and Agrobacterium radiobacter [gi:710493]; contains Pfam glycosyl transferase, group 2 family protein domain PF00535 isoform contai	CRI2_10_E22_SP6	0.77929	-0.97121	1.2615	0.95367	0.19153	-0.35184	0.31164	-0.22577	0.12555	0.7525	1.1201	0.12801	-0.29737	0.35161	-1.1725	0.63371	0.89256	0.39945	-0.34493	-0.69812	-0.6846	-0.8289	-0.72716	0.30593
BE642279	68414.m08372 expressed protein	CRI2_5_J24_SP6	2.3393	2.8486	1.868	0.40774	0.24608	0.0075941	3.3293	1.4012	4.9535	0.5806	-0.67628	-2.622	0.53099	1.4042	0.24957	1.5537	-0.075503	0.31876	-0.50066	0.31976	0.058586	0.37494	-1.0765	0.29164
BE640919	68414.m01805 ubiquinol-cytochrome C reductase complex 7.8 kDa protein, putative / mitochondrial hinge protein, putative similar to SP|P48504 Ubiquinol-cytochrome C reductase complex 7.8 kDa protein (EC 1.10.2.2) (Mitochondrial hinge protein) (CR7) {Solanu	CRI2_1_M01_SP6	0.49903	-0.42459	1.1743	0.90472	0.38751	0.10045	0.24136	0.77824	1.016	0.85574	0.64142	0.89876	0.44486	1.1065	-0.93103	0.34659	0.0017032	-0.059676	-0.85502	-0.92791	-0.64049	0.5618	-1.0872	-0.49973
BE643050	68415.m02450 expressed protein .	CRI2_7_M06_SP6	0.092467	-0.57324	0.40766	1.2675	-0.14872	-0.23684	0.038846	-0.3089	0.93419	0.19461	0.46012	0.24992	-0.98152	0.39104	-0.96156	0.87774	-1.7812	-0.7059	-0.052244	-0.23928	-0.081719	-0.079028	-0.0041201	-0.12291
BE641853	68417.m00746 vesicle-associated membrane family protein / VAMP family protein similar to VAP27 GI:6688926 [Nicotiana plumbaginifolia]	CRI2_4_H01_SP6	0.55941	0.70917	0.66383	-0.11115	-1.32	0.49492	0.82056	0.93425	0.89767	0.33629	0.50456	0.13051	1.1189	-0.94962	1.3847	0.50788	0.42336	0.4617	-0.41667	-0.30549	-0.62737	0.85153	-0.57553	-0.032473
BE642777	68414.m07027 aspartyl protease family protein contains Pfam profiles: PF00026 eukaryotic aspartyl protease, PF03489 surfactant protein B, PF05184 saposin-like type B, region 1	CRI2_6_P18_SP6	-0.19505	1.0873	0.69414	-0.28715	0.49572	0.51437	0.17097	-0.21377	-0.77461	0.5977	0.40847	1.2361	1.3347	-0.46273	0.33892	-0.80398	0.8092	-0.30887	-1.0881	-0.66752	-0.75531	0.12319	-0.40694	-1.4517
BE642770	68414.m05465 40S ribosomal protein S7 (RPS7A) similar to 40S ribosomal protein S7 homolog GI:5532505 from [Brassica oleracea]	CRI2_6_P10_SP6	0.59661	-0.39389	1.058	0.35914	0.83473	1.1301	0.45189	0.27366	-0.053545	0.69401	0.71596	0.81205	0.21011	0.28507	0.33445	-1.6302	0.62445	-0.52608	-1.1327	-0.37562	-0.55926	0.0056293	-0.88407	-1.3605
BE642843	68416.m01012 thioredoxin family protein similar to thioredoxin H-type GB:P29448 SP|P29448 [Arabidopsis thaliana], Thioredoxin H-type 2 (TRX-H2) SP|Q07090 {Nicotiana tabacum}; contains Pfam profile: PF00085 Thioredoxin	CRI2_7_C16_SP6	0.41561	-0.21106	0.70456	0.29736	0.21084	0.58667	0.20939	0.40366	0.85517	0.57574	0.71322	0.54598	0.11742	0.8449	-0.016269	-1.0458	-1.9451	-0.6997	0.17387	-0.52711	-0.56014	-0.36659	1.3009	-0.60658
BQ087275	68417.m00384 small nuclear ribonucleoprotein D1, putative / snRNP core protein D1, putative / Sm protein D1, putative similar to small nuclear ribonucleoprotein Sm D1 (snRNP core protein D1, Sm-D1, Sm-D autoantigen) [Mouse] SWISS-PROT:P13641	CRI2_10_L18_SP6	-0.11857	1.2885	0.39608	-1.1408	0.88544	1.9435	0.50083	0.38311	0.12533	0.92302	0.81751	0.89158	0.28631	0.64	0.11666	-0.067839	2.9574	1.3183	-1.1509	-1.2192	-1.3689	-1.016	-0.96471	-0.63783
BE642362	68414.m01111 histidine acid phosphatase family protein contains Pfam profile PF00328: Histidine acid phosphatase; similar to multiple inositol polyphosphate phosphatase (GI:4105496)[Mus musculus]; EST gb|R64758 comes from this gene	CRI2_5_N13_SP6	-0.035963	-0.2427	-0.058247	1.1666	-0.59926	-1.6857	-0.029733	-0.11822	-0.82629	0.48416	0.10789	-0.14567	-0.72698	-0.12832	0.10761	0.93061	-0.17829	-0.68769	0.28567	0.1404	-0.2432	0.3399	0.32194	-0.72586
BE642194	68417.m05420 RWP-RK domain-containing protein similar to nodule inception protein GI:6448579 from (Lotus japonicus); contains Pfam profile: PF02042 RWP-RK domain	CRI2_5_G10_SP6	-0.22082	0.815	-0.36643	-0.45255	0.38431	-1.8662	0.39776	-0.064288	0.21593	-0.8129	-0.78949	-0.14594	-0.052584	-0.77873	1.0788	0.45456	0.11463	-0.21697	0.086291	-0.011295	0.77525	-0.80271	0.063646	0.9426
BE641781	68416.m07063 60S ribosomal protein L7A (RPL7aB) 60S RIBOSOMAL PROTEIN L7A - Oryza sativa, SWISSPROT:RL7A_ORYSA	CRI2_4_D20_SP6	0.90499	0.62053	0.769	1.5115	0.89462	-0.83634	-0.073949	0.31936	-0.44073	0.59157	0.50613	0.38238	0.085543	-0.52871	-0.10902	-0.45562	-2.0014	-0.40216	-2.4708	-0.38487	-0.46505	-0.38172	1.1033	-1.0624
BQ086999	68414.m09466 transducin family protein / WD-40 repeat family protein contains 5 WD-40 repeats (PF00400) (1 weak); similar to Hypothetical RAE1-like protein.(SP:Q38942) [Arabidopsis thaliana]; similar to mRNA-associated protein mrnp 41 ((mRNA export protei	CRI2_10_M16_SP6	0.70536	-0.073505	0.66837	-0.39375	-0.71251	1.4739	0.13176	1.3103	-0.28949	0.64285	1.1933	-0.41397	-0.36369	1.2089	-1.7005	-0.49272	1.1772	0.91747	-1.0552	-1.0783	-1.0215	-1.0898	-0.983	-0.39517
BE642995	68417.m00210 cathepsin B-like cysteine protease, putative similar to cathepsin B-like cysteine proteinase GI:609175 from [Nicotiana rustica]; contains an unusually short, 5nt exon	CRI2_7_J15_SP6	-0.47592	-1.3573	0.057621	1.3524	0.20269	-0.61202	-1.2533	-1.3028	-1.0767	0.23207	0.21374	-0.16286	-1.9095	-0.85199	-1.4615	-0.070198	0.090147	-0.99187	-0.83241	-0.79771	-0.49501	0.057835	-0.40423	-0.54418
BE642850	68416.m07084 PWWP domain-containing protein putative transcription factor HUA2, Arabidopsis thaliana, EMBL:AF116556	CRI2_7_C23_SP6	-0.98858	-0.75488	-0.81484	0.049136	-0.082702	-0.52409	-1.6232	-1.4667	-1.3896	-0.039723	-0.88425	-0.70769	-1.3097	-0.30466	-0.71071	-0.47611	-0.17905	-0.086088	-0.072765	0.25507	0.68044	-0.058712	-0.32099	1.5324
BQ086995	68414.m03653 acetyltransferase-related low similarity to O-acetyltransferase [Cryptococcus neoformans var. neoformans] GI:17063556	CRI2_10_M08_SP6	1.7367	-0.14572	1.4427	0.52561	-0.5515	-0.28579	0.94791	2.3101	-0.36468	1.0187	1.2274	0.51485	0.2851	2.4862	-1.3428	0.43304	0.51399	0.1121	-1.4044	-0.98488	-1.0567	-0.18608	0.025468	-0.75938
BE642170	68416.m05507 caltractin / centrin identical to caltractin; centrin GI:3688162 from [Arabidopsis thaliana]	CRI2_5_F09_SP6	-0.84088	-0.041512	-0.53025	-0.18577	-0.68343	-0.58216	0.10656	-0.21219	0.3131	-0.6723	-0.41321	-0.16221	0.64118	-0.47958	0.96987	-0.14959	-0.88515	-0.40044	0.65383	0.78283	0.59916	1.5553	1.021	0.4316
BE642819	68414.m07641 expressed protein similar to enterophilin-2L (GI:12718845) [Cavia porcellus]; similar to Hyaluronan mediated motility receptor (Intracellular hyaluronic acid binding protein) (Receptor for hyaluronan-mediated motility) (CD168 antigen) (Swiss-	CRI2_7_B15_SP6	-0.65559	-0.55076	-0.52769	-0.16781	0.33655	0.48228	-0.42538	-0.53693	-0.076041	-0.039829	-0.79773	-0.62868	-1.4828	-0.21402	-0.25871	0.46176	1.0617	-0.17177	0.026146	-0.18117	0.47171	-0.52244	0.66853	1.396
BE642988	68418.m01789 KH domain-containing protein various predicted proteins, Arabidopsis thaliana and Oryza sativa	CRI2_7_J08_SP6	0.38676	-0.44271	0.96174	0.57666	0.44725	0.26965	1.6797	0.20695	2.5635	0.68736	0.92608	0.24213	0.24254	-0.12382	-0.56479	0.49309	0.57072	0.049202	-0.24923	-1.0334	-1.2279	-0.75862	-1.0896	0.017043
BE643060	68415.m04678 phospholipid/glycerol acyltransferase family protein low similarity to SP|O87707 CicA protein {Caulobacter crescentus}; contains Pfam profile PF01553: Acyltransferase	CRI2_7_M16_SP6	-0.42586	-1.2409	0.55384	-0.39351	-0.955	-2.2566	-0.021201	-0.51955	-0.16979	0.22362	0.58924	-0.68659	-0.5008	-1.1941	-2.3106	-0.48915	-1.2752	-1.4627	-0.090249	-0.18875	-0.18637	0.53947	-0.36505	-1.0275
BQ087231	68416.m01567 heat shock protein 70, putative / HSP70, putative strong similarity to heat shock protein GI:425194 [Spinacia oleracea]	CRI2_10_D24_SP6	1.3018	0.68334	1.8303	-0.57694	0.81266	1.788	1.1536	1.2979	0.79842	0.70277	1.0738	-0.18533	1.6097	-0.26099	-0.55127	-1.2633	0.99024	1.3228	-0.55452	-1.53	-1.4538	-1.6753	-0.88832	-1.2755
BE641013	68418.m07574 elongation factor 1-alpha / EF-1-alpha identical to SWISS-PROT:P13905 elongation factor 1-alpha (EF-1-alpha) [Arabidopsis thaliana]	CRI2_2_A14_SP6	-0.57391	-1.3212	0.22087	1.0059	-0.96098	-0.61122	-0.31375	-0.13956	-0.33768	0.97839	0.76342	0.41741	-1.1236	-0.8363	-1.3788	1.7392	-0.026977	-0.51283	0.45482	-0.67245	-0.51364	-0.55822	-0.27713	-0.53883
BE641873	68418.m06562 expressed protein similar to unknown protein (gb|AAF24565.1)	CRI2_4_H22_SP6	-0.21728	0.52275	-1.1409	-1.3834	-1.1188	1.046	-0.089007	-0.27193	0.2608	-0.052404	-0.66992	-0.6015	-0.066538	0.0092516	-0.10517	-0.06409	-0.19198	0.93057	0.40097	0.56711	0.7548	0.057278	0.28891	0.3508
BE641789	68416.m00847 60S ribosomal protein L13A (RPL13aA) similar to ribosomal protein L13A GB:O49885 [Lupinus luteus]	CRI2_4_E05_SP6	-0.7652	-1.592	-0.3551	0.75728	-1.598	-1.4217	-1.1314	-1.11	-1.6095	-0.07727	-0.098519	0.3742	-0.15998	1.3671	-1.6658	-0.86304	-0.073001	-0.21597	0.74603	0.53694	0.72626	0.5299	0.086518	-0.49412
BE641026	68417.m00455 syntaxin, putative (SYP123) similar to SP|Q9ZSD4 Syntaxin 121 (AtSYP121) (Syntaxin-related protein At-Syr1) {Arabidopsis thaliana}	CRI2_2_B04_SP6	-1.3787	0.49048	-1.896	-0.43864	-0.14235	-0.98502	-0.55433	-0.61565	-0.19074	-2.3643	-2.414	-1.2771	-1.0694	-0.46061	0.20825	1.1522	-0.20541	-0.71055	1.0389	1.2338	1.3304	0.86883	1.895	1.1851
BE641846	68418.m00716 pentatricopeptide (PPR) repeat-containing protein contains Pfam profile PF01535: PPR repeat	CRI2_4_G17_SP6	-0.19928	0.93018	-0.65811	-0.20089	-0.30811	0.0063886	-0.073232	-0.071811	0.28394	-0.86509	-0.43519	-0.20615	1.2193	-1.0083	1.3235	0.89308	-0.31082	-0.56853	0.69158	0.8987	0.44322	1.8985	0.44732	0.34514
BE640842	68415.m04407 expressed protein	CRI2_1_I01_SP6	0.50246	0.044185	0.8603	0.90148	0.80587	0.32967	0.643	1.095	0.43275	0.8399	0.933	0.88292	1.107	0.62178	-0.072921	1.5066	0.13601	0.80997	-0.27147	-0.33731	-0.19637	0.32741	-0.82084	-0.21823
BE641159	68414.m00329 coproporphyrinogen III oxidase, putative / coproporphyrinogenase, putative / coprogen oxidase, putative similar to coproporphyrinogen III oxidase, chloroplast [precursor] from Glycine max [SP|P35055], Nicotiana tabacum [SP|Q42946], Hordeum vu	CRI2_2_H05_SP6	0.56889	0.57693	-0.69878	-0.18792	0.56606	1.6099	0.25223	-0.031069	0.43654	-0.071363	-0.21921	-0.7399	-0.24742	-0.94623	1.0653	-0.41434	0.15528	0.36576	-0.23641	-0.0015261	0.35374	-0.41238	-0.49578	0.039012
BE641271	68418.m00550 cellulose synthase, catalytic subunit (Ath-B) nearly identical to gi:2827143, cellulose synthase, catalytic subunit (Ath-B)	CRI2_2_M14_SP6	-1.2921	0.083968	-1.133	0.3168	-0.5945	-0.088421	-0.39482	-0.4718	-0.12216	-0.9254	-1.2625	-0.67198	-0.43526	-0.25411	-0.37432	1.4388	-0.95695	-0.34103	0.85493	0.82066	1.1011	0.37124	1.3282	1.4079
BE642142	68415.m01900 amidophosphoribosyltransferase / glutamine phosphoribosylpyrophosphate amidotransferase / phosphoribosyldiphosphate 5-amidotransferase identical to amidophosphoribosyltransferase [Arabidopsis thaliana] GI:469193; identical to cDNA amidophosph	CRI2_5_E04_SP6	-1.5411	0.20999	-1.5945	-0.43094	-0.5408	-1.0427	-0.62229	-0.74615	-0.47667	-0.95165	-1.3526	0.97443	0.28072	0.26303	-6.11E-05	1.2958	-1.0125	-0.10831	0.74328	1.4725	1.2145	0.48627	1.5429	0.93181
BE643373	68414.m07641 expressed protein similar to enterophilin-2L (GI:12718845) [Cavia porcellus]; similar to Hyaluronan mediated motility receptor (Intracellular hyaluronic acid binding protein) (Receptor for hyaluronan-mediated motility) (CD168 antigen) (Swiss-	CRI2_8_K08_SP6	0.70536	0.028694	0.57363	0.42383	0.36431	1.0434	0.32982	0.12742	0.40546	0.70149	0.81183	0.88881	1.2955	0.30232	0.055989	-0.5019	-0.93315	-0.25578	0.3761	-1.1778	-0.77923	-0.055807	-0.10224	-0.56424
BQ087463	68416.m06091 cysteine proteinase, putative contains similarity to cysteine proteinase GI:479060 from [Glycine max]	CRI2_10_L13_SP6	0.18878	0.82296	0.062687	-0.6032	0.86568	2.4437	-0.222	0.34814	-0.074332	1.1387	0.56338	0.30109	-0.85089	0.37485	0.68771	-1.0685	1.7566	1.4538	-1.6352	-0.95559	-1.9441	-0.93097	-1.6528	-0.43861
BE641884	68416.m05716 DNA-directed RNA polymerase II 13.6 kDa subunit (RPB13.6) identical to SP|Q38859 DNA-directed RNA polymerase II 13.6 kDa polypeptide (EC 2.7.7.6) {Arabidopsis thaliana}	CRI2_4_I10_SP6	0.71526	-0.39154	1.3397	1.4762	0.59761	-0.060782	0.99842	-0.54313	-0.71344	1.3275	0.66797	1.4	0.20966	0.58629	0.20309	0.085893	0.067576	-0.28313	-0.67405	-0.68848	-0.59608	-0.58674	-1.1582	-0.63435
BE642532	68414.m02592 high mobility group protein beta1 (HMGbeta1) / HMG protein beta1 nearly identical to HMG protein (HMGbeta1) [Arabidopsis thaliana] GI:2832359	CRI2_6_E24_SP6	1.1623	0.0064479	1.8891	0.24571	0.49081	0.73691	1.0853	1.1905	1.0544	0.93112	1.3295	-0.26486	0.66798	-0.44302	-1.227	0.89091	1.7322	1.746	-1.546	-1.2813	-1.5479	-1.4033	-1.4808	0.41912
BE642825	68417.m03378 short-chain dehydrogenase/reductase (SDR) family protein contains INTERPRO family IPR002198 Short-chain dehydrogenase/reductase (SDR) superfamily; contains Pfam PF00106: oxidoreductase, short chain dehydrogenase/reductase family	CRI2_7_B21_SP6	-1.286	-0.020128	-1.2666	-1.2663	-0.65813	-0.84644	-0.67825	-0.69228	-0.53471	-1.7281	-2.2266	-1.024	-0.9298	-0.49128	-0.1669	-0.059171	-0.4016	-0.6246	0.73377	1.0085	0.69897	1.0975	1.0188	0.88956
BE642050	68418.m07319 phox (PX) domain-containing protein similar to SP|O60749 Sorting nexin 2 {Homo sapiens}; contains Pfam profile PF00787: PX domain	CRI2_5_A01_SP6	0.98916	-0.11939	1.2007	1.215	0.29594	-0.7698	0.76986	1.2951	-1.1517	1.3091	0.83551	1.3796	1.7229	1.8266	0.30319	0.20746	-0.75614	-0.25608	-0.21625	-0.69324	-1.23	0.71756	-0.30181	-0.24136
BE642836	68415.m06002 NPL4 family protein contains Pfam domain, PF05021: NPL4 family	CRI2_7_C08_SP6	-0.71906	0.11494	-0.71019	-1.9381	0.017176	-0.94594	-0.68321	-0.47147	-0.41299	-2.2949	-0.25654	-0.24641	-0.15007	0.32057	0.067287	-1.3601	-2.1677	-1.5534	1.0282	0.97573	0.95421	0.081875	1.6702	1.541
BE641784	68414.m09239 protein kinase, putative similar to viroid symptom modulation protein/dual-specificity protein kinase [Lycopersicon esculentum] gi|7672777|gb|AAF66637	CRI2_4_D23_SP6	0.11429	0.7528	-0.57403	-0.66024	1.3874	0.74645	0.10919	-0.16451	-0.33793	-0.80723	-0.68061	-0.76407	0.80153	-0.15429	0.57536	-0.69151	-0.097852	0.40153	0.9074	-0.034329	0.74354	-0.77023	0.15622	0.8082
BE641818	68417.m04210 protein arginine N-methyltransferase, putative similar to protein arginine N-methyltransferase 1-variant 2 [Homo sapiens] GI:7453575	CRI2_4_F12_SP6	1.0092	0.325	0.85162	1.1761	-2.6507	0.1683	1.0691	1.5623	1.1585	0.9143	1.0112	0.68043	0.44457	0.54505	0.33083	-0.0083755	0.48038	0.30911	-1.56	-0.95904	-1.2473	-0.49578	-0.75168	-0.75744
BE642802	68418.m05223 expressed protein	CRI2_7_A20_SP6	-1.5428	-0.33551	-1.3965	-0.77787	-0.31693	-0.46298	-0.85825	-0.8507	0.081755	-2.0517	-1.8591	-1.1011	-1.1727	0.0048981	-1.3009	-0.10409	-0.13512	-0.72531	0.67698	1.8041	1.3694	0.24665	1.5849	0.50368
BE642389	68416.m01368 60S acidic ribosomal protein P0 (RPP0C) similar to 60S acidic ribosomal protein P0 GI:2088654 [Arabidopsis thaliana]	CRI2_5_O16_SP6	-0.66794	-1.6165	0.10947	-0.86043	-0.68292	-0.84825	-1.0858	-1.1378	-1.2669	0.20808	0.31214	-0.010979	-0.1681	-1.0364	-0.47166	-1.046	-0.63315	-1.7079	1.0286	1.0449	1.0538	0.81215	1.851	-0.029234
BE643322	68418.m02911 mitochondrial import inner membrane translocase subunit Tim17/Tim22/Tim23 family protein contains Pfam PF02466: Mitochondrial import inner membrane translocase subunit Tim17	CRI2_8_I04_SP6	-1.4682	0.61548	-1.6617	-1.3374	-0.076311	-0.043489	-0.54512	-0.81842	-0.32743	-2.2282	-0.63518	-0.46361	-0.97389	0.59014	-0.50808	1.0902	-0.63381	-0.23768	1.0973	1.8442	1.0118	-0.009081	0.84984	1.5096
BE642066	68415.m04429 mitochondrial import inner membrane translocase subunit TIM44, putative contains similarity to Swiss-Prot:O35857 import inner membrane translocase subunit TIM44, mitochondrial precursor [Mus musculus]; contains Pfam domian PF04280: Mitochondr	CRI2_5_A18_SP6	1.6442	-0.48115	1.887	1.3402	0.85798	-0.98191	1.381	1.8537	0.54952	1.2297	1.0224	1.2127	0.65086	1.4017	0.60237	0.59728	-0.66353	-1.1734	-0.25689	-0.77192	-0.84233	0.016259	-0.6039	-0.41097
BE643079	68414.m02190 expressed protein	CRI2_7_O02_SP6	-1.0887	0.75458	-0.89163	-0.7349	-0.42043	-0.76709	-0.34707	-0.81801	0.029367	-1.2769	-1.4519	-0.24942	-0.37215	0.080007	0.89782	-0.087567	-0.80894	-1.7787	0.7299	1.1062	1.1441	0.75102	1.7471	1.2498
BE642401	68415.m03371 xanthine/uracil permease family protein contains Pfam profile: PF00860 permease family	CRI2_5_P05_SP6	-0.17709	0.57591	-0.82441	-0.60466	0.17126	1.1312	-0.11782	-0.11775	0.18538	-0.82205	-0.90442	-1.018	-0.20814	0.65015	0.43127	-1.6443	-0.01414	-0.50869	0.084004	0.17304	0.55187	0.19062	0.35704	0.5712
BE641424	68418.m00830 leucine-rich repeat protein kinase, putative / extra sporogenous cells (ESP) identical to extra sporogenous cells [Arabidopsis thaliana] gi|23304947|emb|CAD42912; contains Pfam domains PF00560: Leucine Rich Repeat and PF00069: Protein kinase	CRI2_3_D21_SP6	0.73872	1.2098	0.5177	-0.21052	0.98303	-0.34256	0.48016	1.4819	0.64572	0.76426	0.59919	0.63353	2.6964	0.37871	-0.24664	-0.54339	0.22819	0.86218	-1.018	-0.8872	-0.14383	0.12532	-0.38965	-1.2091
BE642923	68414.m07730 photosystem II core complex proteins psbY, chloroplast (PSBY) / L-arginine metabolising enzyme identical to SP:O49347 Photosystem II core complex proteins psbY, chloroplast precursor (L-arginine metabolising enzyme) (L-AME) [Contains: Photosy	CRI2_7_G08_SP6	1.1374	0.31342	1.4346	-0.048475	-0.009626	1.4898	0.99982	1.694	1.2638	0.77448	0.9676	0.48201	0.19951	0.40645	0.74771	-0.17278	0.24817	0.16281	-0.22619	-1.2595	-1.9372	-0.78366	-0.52249	-0.56448
BE642698	68414.m00647 ethylene-responsive factor, putative similar to ethylene response factor 1 GB:AAD03544 GI:4128208 from [Arabidopsis thaliana]	CRI2_6_M03_SP6	-0.47265	-0.15726	0.35126	1.1703	0.64462	-0.032057	0.63444	0.12535	0.6826	0.30171	0.70159	1.0773	-0.0030449	0.17078	0.022731	-0.061881	0.3116	-0.13543	-1.003	-0.43574	-0.66526	-0.68424	-1.0488	-0.57642
BQ086987	68418.m02084 NADH-cytochrome b5 reductase identical to NADH-cytochrome b5 reductase [Arabidopsis thaliana] GI:4240116	CRI2_10_K16_SP6	1.4751	-0.21662	1.7503	0.18955	1.2996	1.6524	1.1513	1.5055	2.2316	0.83856	0.94533	0.24224	0.39653	0.87381	-0.50499	0.28619	0.25111	1.1659	0.042245	-1.7329	-1.4766	-1.2399	-0.84866	-0.20939
BE641082	68416.m07041 proline-rich family protein contains proline-rich region, INTERPRO:IPR000694	CRI2_2_D15_SP6	1.6109	1.7079	1.1128	0.15733	1.4206	-0.068966	1.1995	1.219	1.5176	0.4135	0.71127	0.51493	2.3221	0.95718	0.65604	0.13451	-0.61691	1.0601	0.36929	-1.0451	-0.25527	-0.49989	-0.027245	-1.2322
BE641255	68416.m01063 pentatricopeptide (PPR) repeat-containing protein contains INTERPRO:IPR002885 PPR repeats	CRI2_2_L22_SP6	-0.3521	-0.37613	0.20243	-0.65616	-2.899	-1.4437	0.051413	-0.24677	0.93314	0.12719	0.085805	-0.45702	-0.13974	-0.50408	-0.28017	-2.3109	-1.861	-1.4373	0.20102	0.38448	0.41419	0.93398	-0.2891	-1.7135
BE642060	68416.m03553 expressed protein non-consensus GC donor splice site at exon 16	CRI2_5_A12_SP6	-0.56837	-0.0043946	-0.9458	0.32566	0.032335	-0.76229	-0.23933	-0.44704	0.08523	-1.2304	-1.4069	0.17964	-1.1136	0.19283	0.0053667	1.8257	-0.76209	-0.86008	0.88271	1.4406	0.89042	0.014957	0.78843	0.60317
BE642598	68418.m06822 thiazole biosynthetic enzyme, chloroplast (ARA6) (THI1) (THI4) identical to SP|Q38814 Thiazole biosynthetic enzyme, chloroplast precursor (ARA6) {Arabidopsis thaliana}	CRI2_6_H21_SP6	-0.35604	-0.33198	-0.45744	-0.41975	0.25	-1.3872	-0.99692	-1.062	-0.9651	-0.021099	-0.39393	-0.71538	-0.61514	-1.094	-1.1496	-0.60807	-0.77718	-0.37932	0.2626	-0.14317	0.26674	0.39682	0.67814	-1.3569
BQ087251	68414.m01830 tetratricopeptide repeat (TPR)-containing protein ESTs gb|F20110 and gb|F20109 come from this gene; contains Pfam profile PF00515: TPR Domain	CRI2_10_H18_SP6	0.33882	0.27962	0.6517	-0.89606	0.4307	1.3263	0.78952	0.74651	-0.79555	0.73565	1.2082	0.65488	0.49018	0.85482	-0.54802	0.34313	2.1491	1.4369	0.31414	-1.149	-1.2803	-1.1874	-1.5023	-0.92767
BE641285	68418.m05585 expressed protein	CRI2_2_N06_SP6	-0.78849	0.60568	-1.5453	-1.2204	-1.6216	-0.25979	-0.27155	-0.54756	-0.39623	-0.42511	-1.3001	-1.7086	-0.77167	-0.82724	0.31326	0.76354	-0.67178	-0.65046	0.85396	1.0753	1.0223	0.86523	1.7493	1.594
BE643154	68416.m05790 40S ribosomal protein S14 (RPS14C) ribosomal protein S14 -Zea mays,PIR2:A30097	CRI2_8_A21_SP6	-0.72951	-1.8056	-0.52788	0.25694	-0.10738	-1.4768	-0.84221	-1.5811	-1.0819	-0.35783	-0.55626	-0.23187	-1.5293	1.1331	-0.90501	-0.29436	0.46333	0.181	0.90995	0.99976	1.1007	0.52559	0.62778	0.28445
BE642211	68417.m03691 fibrillarin 2 (FIB2) identical to fibrillarin 2 GI:9965655 from [Arabidopsis thaliana]	CRI2_5_H03_SP6	1.6094	0.98949	1.6694	1.3954	0.95288	0.060341	0.50423	1.1394	0.58973	0.95582	0.99164	0.55606	1.2075	-0.39045	1.2617	0.048171	0.68545	-0.13648	-0.7418	-0.65678	-0.82606	-0.58555	-0.21368	-1.5559
BE642542	68415.m05305 protodermal factor 1 (PDF1) identical to protodermal factor 1 [Arabidopsis thaliana] gi|4929130|gb|AAD33869	CRI2_6_F11_SP6	-0.49177	-1.3315	-0.56098	-0.37714	0.84308	0.20324	-1.8963	-1.7638	-3.6136	-0.29643	-0.60445	-0.11234	-1.2349	-1.5302	-0.11775	0.47228	0.58529	-0.47396	0.29232	0.64993	0.75611	-0.24822	0.34626	2.0373
BE641502	68416.m06839 40S ribosomal protein S27 (ARS27A) identical to cDNA ribosomal protein S27 (ARS27A) GI:4193381	CRI2_3_H07_SP6	-0.71417	0.66054	-1.2243	-0.77612	1.1878	-0.4181	-0.053591	-0.48279	0.48683	-2.5336	-1.5975	-1.572	0.6198	-1.3224	0.97132	-0.80178	-1.0585	0.30324	1.1255	1.3292	1.3393	-0.024538	0.81804	1.2041
BE643312	68414.m01441 Pep3/Vps18/deep orange family protein contains Pfam profile PF05131: Pep3/Vps18/deep orange family; similar to Vacuolar protein sorting 18 (hVPS18) (SP:Q9P253) {Homo sapiens}	CRI2_8_H17_SP6	-0.70607	0.98578	-1.0575	-2.198	-1.7269	0.045327	0.15435	-0.4216	0.55321	-0.32001	-1.3078	-1.1166	1.1985	-1.3776	1.5921	0.037718	-0.4271	-0.35474	1.0055	1.6775	1.1153	3.2263	1.3215	0.56869
BE641603	68414.m00523 ribosomal protein L6 family protein Similar to Mycobacterium RlpF (gb|Z84395). ESTs gb|T75785,gb|R30580,gb|T04698 come from this gene	CRI2_3_L21_SP6	1.0097	0.79322	0.10484	-0.17593	1.2845	-0.28064	0.71435	0.72814	0.038073	1.1119	0.57485	0.30613	0.35395	0.59202	0.40132	0.19699	-0.066993	0.18051	0.27211	-1.2884	-1.2268	-0.14975	-1.054	-1.3395
BE641096	68414.m08294 hypothetical protein	CRI2_2_E06_SP6	-0.20294	-0.99292	-0.20814	0.99231	-1.2867	-0.070811	-0.18435	0.32124	-0.25342	1.4263	0.81869	0.75463	-0.042618	-0.04778	-0.12683	-0.022413	0.012646	0.062013	-0.15875	-0.98165	-0.93874	-0.28588	-0.37256	-0.27802
BE641332	68417.m03388 disease resistance protein (TIR class), putative domain signature TIR exists, suggestive of a disease resistance protein.	CRI2_2_P16_SP6	-0.8724	0.32035	-1.6342	-1.3961	-1.6345	0.3683	-0.17288	-0.47365	0.31117	-0.27794	-0.81756	-1.5578	1.0457	-1.2425	1.2645	-0.040586	-0.1671	-0.41566	1.2541	1.8394	1.5311	2.9	1.4817	1.067
BQ086986	68414.m03548 expressed protein ; expression supported by MPSS	CRI2_10_K14_SP6	1.346	1.0095	0.61164	0.066018	-0.80536	1.8383	0.66842	0.42908	-0.72133	0.26785	1.1612	-0.2488	0.43029	0.71228	0.41088	-0.020704	2.4348	1.9674	-1.5026	-1.1798	-1.6534	-0.038607	-0.22965	-0.035656
BE641256	68418.m01277 histone H3 identical to HISTONE H3.2, MINOR, Medicago sativa, SWISSPROT:P11105, histone H3 variant H3.3 Lycopersicon esculentum GI:1435157; contains Pfam profile PF00125 Core histone H2A/H2B/H3/H4	CRI2_2_L23_SP6	0.77367	0.45636	0.84076	-0.51991	0.53742	-0.78355	0.7915	1.1509	1.0514	0.70934	1.0265	0.37278	0.13613	0.52187	0.50689	-0.33603	0.039383	1.2953	-0.77186	-0.78961	-1.0576	-0.16827	-0.75825	-1.1371
BE641351	68416.m02993 adenosylhomocysteinase, putative / S-adenosyl-L-homocysteine hydrolase, putative / AdoHcyase, putative strong similarity to SP|P50248|SAHH_TOBAC Adenosylhomocysteinase (EC 3.3.1.1) (S-adenosyl-L-homocysteine hydrolase) (AdoHcyase) {Nicotiana	CRI2_3_A16_SP6	0.61401	-0.15176	0.70766	0.63456	0.40718	-0.094473	0.05559	0.26577	0.80633	0.5919	0.87068	-0.064215	-0.2329	-0.043565	-0.95043	1.0749	0.26203	0.43912	-0.25378	-0.32369	-0.42662	-0.90451	-0.76059	0.0033306
BE641708	68416.m06842 COP9 signalosome complex subunit 1 / CSN complex subunit 1 (CSN1) / COP11 protein (COP11) / FUSCA protein (FUS6) FUSCA6, COP11, CSN1; identical to FUS6 GI:432446, SP:P45432 from [Arabidopsis thaliana]; contains Pfam profile PF01399: PCI domai	CRI2_4_A15_SP6	0.54082	-0.18305	0.78501	1.2192	-0.54865	-1.1333	0.070118	0.703	-0.05287	0.80707	0.79952	0.77569	0.31697	2.3862	-0.95361	0.50838	0.32697	-0.37315	0.32664	-0.35099	-0.47642	-0.083245	-0.067258	-0.79333
BE643209	68416.m02252 cation/hydrogen exchanger, putative (CHX19) similar to putative Na+/H+-exchanging protein GB:CAA23036 from [Arabidopsis thaliana]; monovalent cation:proton antiporter family 2 (CPA2) member, PMID:11500563	CRI2_8_D05_SP6	-0.80371	0.74089	-1.361	-1.4138	-0.42976	0.56191	0.013841	-0.38634	0.1108	-0.25357	-1.1036	-1.1601	0.59961	-0.98574	1.1197	-1.061	-0.56815	-0.01285	0.68979	1.1552	1.2821	0.53341	1.0199	0.70217
BE642486	68416.m05491 2-oxoacid-dependent oxidase, putative strong similarity to partial cds of 2-oxoacid-dependent oxidase (din11) from GI:10834554 [Arabidopsis thaliana]	CRI2_6_C24_SP6	1.7297	0.29836	1.711	0.11911	0.81871	0.82983	2.0079	2.5029	1.3762	0.92642	1.1989	0.019788	0.50997	0.78409	0.49709	0.21948	-0.11398	1.4495	-1.5129	-1.5834	-1.7695	-0.23255	0.0046522	-0.31056
BQ087441	68416.m06325 UBP1 interacting protein 2a (UBA2a) identical to UBP1 interacting protein 2a [Arabidopsis thaliana] GI:19682816; contains InterPro entry IPR000504: RNA-binding region RNP-1 (RNA recognition motif) (RRM)	CRI2_10_H15_SP6	0.80689	0.42438	1.3131	-0.90931	-0.86363	-0.38577	0.65744	0.47114	0.36768	-0.30308	0.10312	0.10942	0.44207	0.53342	0.59455	0.33809	0.95613	0.58441	2.1422	-0.61645	0.072017	-0.036864	-1.0023	-1.4899
BE641504	68414.m04494 protease inhibitor/seed storage/lipid transfer protein (LTP) family protein low similarity to glucoamylase S1/S2 [Precursor] from Saccharomyces cerevisiae [SP|P08640], proteophosphoglycan from Leishmania major [GI:5420387]; contains Pfam prot	CRI2_3_H10_SP6	-1.0774	-0.047006	-1.2267	-1.6955	0.13552	0.55629	-1.2764	-1.2809	-0.10605	-1.9782	-1.457	-0.49764	0.18905	-1.9001	0.79747	-1.119	0.54894	-0.86866	0.72091	1.605	1.2091	1.1046	0.7171	0.66791
BE641771	68416.m05938 actin 3 (ACT3) identical to SP|P53493 Actin 3 {Arabidopsis thaliana}; supported by full-length cDNA: Ceres: 19581.	CRI2_4_D10_SP6	1.0135	0.99245	1.3376	-0.09124	-0.57343	1.5399	1.626	1.5208	0.27695	0.86341	0.88953	1.4627	1.2878	-0.11838	0.66677	0.31229	0.67287	-0.91391	-1.6326	-0.89336	-1.2349	0.062516	-0.21537	-1.1345
BE643143	68418.m01202 40S ribosomal protein S6 (RPS6B)	CRI2_8_A09_SP6	-0.86849	-1.8947	0.13853	0.58301	-0.032351	-1.7643	-0.32837	-1.4076	1.3147	0.062465	-0.7669	0.27207	-0.44298	0.45788	-1.7006	0.31909	-1.2857	-1.7819	0.94339	0.81384	1.1239	1.8347	0.69137	0.0024189
BE641808	68416.m05982 plant uncoupling mitochondrial protein (PUMP) identical to plant uncoupling mitochondrial protein [Arabidopsis thaliana] GI:3115108	CRI2_4_F02_SP6	1.1995	-0.050827	0.9996	1.1643	0.84495	-0.33567	0.3815	0.46482	-0.69002	1.3253	0.83115	1.3396	-0.4836	0.11227	0.75076	1.2632	0.59156	0.48857	-1.0526	-0.6106	-0.36483	-1.1922	-0.40061	-0.55934
BE643204	68414.m06115 26S proteasome AAA-ATPase subunit (RPT1a) similar to 26S proteasome ATPase subunit GI:1395190 from [Spinacia oleracea]	CRI2_8_C24_SP6	1.1446	-0.47216	1.5036	-0.042526	1.2535	0.90825	1.2548	1.3573	1.8222	0.79649	1.3045	0.564	0.46704	-0.58385	0.21122	-0.71001	-0.34528	1.2181	-1.1989	-1.8604	-0.72038	-1.2819	-0.62951	-0.49351
BE643416	68415.m02750 casein kinase II alpha chain, putative similar to casein kinase II, alpha chain (CK II) [Zea mays] SWISS-PROT:P28523; contains protein kinase domain, Pfam:PF00069	CRI2_8_M03_SP6	-0.71509	0.06997	-0.81113	-0.12063	0.62324	-0.32269	-0.48393	-0.56683	-0.50862	-1.4884	-1.1196	-0.094503	-0.92083	0.70849	-0.41129	1.0561	-0.078835	-0.28293	0.65523	1.3946	0.8759	-0.29595	0.86027	0.95377
BQ086963	68418.m01852 bZIP transcription factor family protein similar to common plant regulatory factor 7 GI:9650828 from [Petroselinum crispum]; contains Pfam profile: PF00170 bZIP transcription factor	CRI2_10_G14_SP6	0.85352	0.43025	0.6564	-0.38684	-2.2956	1.8023	0.40232	0.37232	-0.58106	0.57169	1.0828	-0.066903	-0.87348	0.4474	0.38833	-0.032871	2.2809	2.0103	-1.5353	-1.1644	-1.7708	-0.31304	-0.91512	-0.017549
BE642407	68415.m00338 translin family protein similar to SP|Q99598 Translin-associated protein X (Translin-associated factor X) {Homo sapiens}; contains Pfam profile PF01997: Translin family	CRI2_5_P11_SP6	-0.98897	0.88034	-1.3208	-0.4407	1.4545	-0.65748	-0.30466	-0.53154	-0.068085	-2.0913	-2.0547	0.35233	0.57874	-0.34903	1.0317	-0.23273	-3.629	-2.1661	0.78521	1.3787	1.7532	0.41136	1.5301	1.5283
BE641514	68414.m01641 WRKY family transcription factor similar to WKRY DNA-binding protein GB:AAD17441	CRI2_3_H20_SP6	1.7354	1.4748	0.25922	-0.53468	1.4442	0.35913	0.7424	0.83272	0.17278	0.85551	1.0593	0.40179	1.4842	0.97049	1.4175	-0.067388	2.2434	2.0194	-0.57549	-0.38952	-0.31714	-1.0407	-0.98263	-0.05657
BE642192	68417.m03706 40S ribosomal protein S10 (RPS10A) 40S ribosomal protein S10 - Lumbricus rubellus, PID:e1329701	CRI2_5_G08_SP6	0.66907	0.55678	0.34754	-0.16236	0.83317	-0.12208	0.3043	0.13518	1.1772	0.48156	0.55201	0.22868	0.34436	-0.080893	0.47121	-0.32363	-0.7435	-0.36844	0.054944	-0.1768	-0.23694	-0.49908	-0.12639	-0.41249
BE642788	68415.m00539 expressed protein	CRI2_7_A05_SP6	-1.1494	-0.43054	-0.72592	-0.30381	-0.20189	-0.44081	-0.61334	-0.49251	-0.56231	-1.4125	-1.2523	-0.48701	-0.94312	0.50835	-1.0247	-0.17209	-0.193	-0.48811	0.53385	1.0031	0.89024	-0.42892	0.96007	0.67107
BE640898	68414.m01883 pyrophosphate-energized vacuolar membrane proton pump / pyrophosphate-energized inorganic pyrophosphatase (AVP-3) identical to pyrophosphate-energized vacuolar membrane proton pump (pyrophosphate-energized inorganic pyrophosphatase) SP:P31414	CRI2_1_K24_SP6	0.6806	0.23589	0.64883	1.2575	0.7773	-0.31549	-0.10832	0.33432	0.90005	-0.3226	0.85068	-0.13423	0.33405	0.49627	0.28495	-1.0177	-0.90604	1.2464	0.063776	-1.5403	-0.89224	-1.2729	-0.3125	-0.25278
BE640846	68417.m04905 fatty acid elongase, putative similar to fatty acid elongase 1, Arabidopsis thaliana,gb:U29142 [GI:881615]	CRI2_1_I06_SP6	-1.2097	-1.8742	-0.070382	0.7364	0.1413	-0.057943	-0.80524	-1.0782	0.11307	0.94723	0.48195	0.37481	-1.3334	-0.021577	-2.179	0.25149	0.25867	0.045266	0.72437	-1.1208	-1.0486	-0.87072	-0.46998	-0.40884
BE641681	68414.m07371 transducin family protein / WD-40 repeat family protein contains 5 WD-40 repeats (PF00400); similar to PAK/PLC-interacting protein 1 (GI:14211689) [Homo sapiens]	CRI2_3_P09_SP6	1.0366	0.44142	1.5769	0.51849	-2.6194	-0.32094	0.29303	1.2087	0.63408	0.74543	0.66965	0.50712	1.5739	0.087814	1.448	-0.48394	-0.27104	-0.038782	-0.31903	-1.0958	-0.87042	1.414	-0.26656	-0.1823
BE643313	68415.m02704 expressed protein	CRI2_8_H18_SP6	1.6534	0.70926	1.1067	0.0053566	0.99486	0.69235	0.71028	1.4833	-1.0142	0.97054	0.99278	1.443	1.6416	0.40837	0.91703	-0.57884	1.0912	-0.22696	-1.6708	-0.62714	-0.85752	-0.077504	-0.40884	-1.1905
BE642353	68417.m01761 expressed protein	CRI2_5_N04_SP6	-1.037	0.22529	-1.2795	-0.15498	-0.81187	-1.8546	-0.76274	-1.2113	-0.51371	-1.1255	-1.4069	-0.5102	-1.348	-0.63307	0.19984	1.2812	-0.43013	-0.40904	0.80697	0.65945	0.58998	0.63673	0.60354	0.68414
BE642250	68417.m04445 myosin heavy chain-related contains weak similarity to Myosin heavy chain, nonmuscle type A (Cellular myosin heavy chain, type A) (Nonmuscle myosin heavy chain-A) (NMMHC-A) (Swiss-Prot:P35579) [Homo sapiens]	CRI2_5_I05_SP6	-1.6731	0.38997	-1.7343	-1.5978	-1.1331	-1.352	-0.44534	-0.78004	-0.2862	-2.3666	-1.8052	0.25921	-0.57494	0.234	-0.24292	1.3362	-0.66444	-0.91586	0.86759	2.0786	1.8675	0.94204	1.9425	1.1647
BQ087534	68414.m06476 calreticulin 1 (CRT1) identical to calreticulin (crt1) GI:2052379 [Arabidopsis thaliana]	CRI2_9_I11_SP6	0.82364	-0.71519	0.81885	-0.90926	1.445	2.0354	0.39999	-0.073449	0.60104	0.61121	1.0307	0.93034	-1.3916	-0.26794	-1.1658	0.27833	2.3122	2.324	-1.8606	-0.9824	-0.76272	-1.8954	-1.6548	-0.95241
BE642308	68418.m03151 chaperonin, putative similar to SWISS-PROT:P50143- T-complex protein 1, gamma subunit (TCP-1-gamma) [Xenopus laevis]; contains Pfam:PF00118 domain, TCP-1/cpn60 chaperonin family	CRI2_5_L05_SP6	0.10194	0.49607	-0.75938	-0.71379	0.80002	-0.51763	-0.2456	-0.37874	-0.055129	-0.45472	-0.48135	-0.28615	0.5847	-0.18123	0.52575	-0.98628	-0.0041829	-0.25058	-0.14978	-0.35497	0.28947	0.45582	0.3057	0.55989
BE641892	68418.m01324 GCN5-related N-acetyltransferase (GNAT) family protein low similarity to SP|Q03503 L-A virus GAG protein N-acetyltransferase (EC 2.3.1.-) {Saccharomyces cerevisiae}; contains Pfam profile PF00583: acetyltransferase, GNAT family	CRI2_4_I18_SP6	0.78682	-0.7492	1.1998	1.4042	0.99981	-0.58828	1.8551	0.32002	1.7567	1.3206	0.86545	1.6201	0.33636	0.89533	0.33217	0.30575	0.057481	-0.82712	-0.68173	-0.83824	-0.53959	-0.38084	-1.1067	-0.46055
BE642699	68414.m09246 latex-abundant protein, putative (AMC7) / caspase family protein similar to latex-abundant protein [Hevea brasiliensis] gb:AAD13216; contains Pfam domain, PF00656: ICE-like protease (caspase) p20 domain	CRI2_6_M05_SP6	-0.70371	-0.982	0.19902	0.79835	-0.29844	-1.315	-0.24621	0.068062	-0.45932	0.67199	0.17565	0.54182	-0.43451	-0.46228	-0.49488	-0.30707	-0.24647	-0.98434	-0.15359	-0.11737	-0.1853	-0.21852	-0.087699	-1.0781
BE641211	68414.m05604 DNA-binding protein, putative contains similarity to DNA-binding protein PcMYB1 [Petroselinum crispum] gi|2224899|gb|AAB61699	CRI2_2_J17_SP6	-0.41437	0.49431	-0.3323	-0.074225	-1.6596	-2.6226	0.038213	0.13259	-0.7708	0.51692	-0.28147	0.85308	1.113	-0.25048	1.2567	0.34537	-1.4041	-0.4271	0.36151	0.44362	0.32839	0.94383	0.38108	0.059914
BE641857	68416.m05834 fructose-bisphosphate aldolase, putative similar to SP|O65735|ALF_CICAR Fructose-bisphosphate aldolase, cytoplasmic isozyme {Cicer arietinum}, cytosolic aldolase [Fragaria x ananassa] GI:10645188; contains Pfam profile PF00274 Fructose-bispho	CRI2_4_H06_SP6	0.31814	0.35833	-0.8075	-0.5347	0.22251	0.7789	-1.1556	-0.71265	-0.6896	-0.54186	-0.35885	-1.065	-0.0043036	0.087457	-0.50514	-0.42457	0.41014	0.32627	0.51309	0.18758	0.4096	-0.20286	0.081494	0.9489
BE643440	68417.m01543 SPla/RYanodine receptor (SPRY) domain-containing protein low similarity to RanBPM [Homo sapiens] GI:15080674; contains Pfam profile PF00622: SPRY domain	CRI2_8_N05_SP6	-0.70926	0.18967	-0.99971	-0.37442	-0.4745	-0.66648	-0.056526	-0.49636	-0.089631	-0.82767	-1.2834	-0.63209	-0.68812	-0.9331	0.33133	1.0352	-0.18943	-0.30673	0.68148	0.57217	0.80783	0.19582	1.2229	0.63729
BE642413	68416.m02824 alternative oxidase 1a, mitochondrial (AOX1A) identical to GB:Q39219 [SP|Q39219] from [Arabidopsis thaliana]	CRI2_5_P17_SP6	-0.92652	0.7883	-1.187	-0.86802	-2.3849	-0.070795	-0.15175	-0.52482	0.47598	-0.049414	-0.10927	-1.5386	1.4703	-1.1118	1.7233	0.80218	-1.1538	-0.88156	0.94225	1.9854	1.6363	5.13	1.9708	1.1124
BE642925	68418.m07542 aspartyl aminopeptidase, putative similar to SP|Q9ULA0 Aspartyl aminopeptidase (EC 3.4.11.21) {Homo sapiens}; contains Pfam profile PF02127: Aminopeptidase I zinc metalloprotease (M18)	CRI2_7_G10_SP6	0.82005	0.82777	0.39847	0.42232	0.15641	2.1186	0.81264	1.1141	-0.65198	1.268	0.90534	1.1969	0.41438	0.5996	0.47461	-0.16831	-0.37193	0.19534	-2.1551	-0.8938	-1.0279	-0.25499	-1.4134	-0.55801
BE642363	68416.m05940 late embryogenesis abundant protein-related / LEA protein-related contains weak similarity to Swiss-Prot:P46521 late embryogenesis abundant protein Lea5-A [Gossypium hirsutum]	CRI2_5_N14_SP6	-0.87894	-0.35856	-0.629	0.28809	0.14497	-0.11872	-0.43109	-0.47447	-0.1989	-0.037855	-0.75989	-0.8352	-1.5543	-0.57448	-0.62959	1.3207	-0.074936	-0.22091	0.73185	0.2122	0.50979	0.11952	0.26379	-0.062167
BQ087205	68415.m04814 ABC1 family protein contains Pfam domain, PF03109: ABC1 family	CRI2_10_O23_SP6	0.25635	-0.55921	0.11276	-0.074753	0.9482	0.30835	-0.79544	-0.0033009	0.70671	0.91856	0.78756	0.88508	-0.088229	0.070832	-0.06848	0.094955	0.56668	-0.41814	0.55378	-1.0766	-1.7001	-0.76745	-0.073142	0.44966
BE642239	68415.m05275 F-box family protein (ORE9) E3 ubiquitin ligase SCF complex F-box subunit; identical to F-box containing protein ORE9 GI:15420162 from [Arabidopsis thaliana]	CRI2_5_I20_SP6	-1.1004	-0.61652	-0.82932	-0.047054	-0.93016	-1.0789	-0.17704	-0.52662	-0.10851	-0.53534	-0.52905	0.76156	-0.59829	1.3384	-0.45323	0.2597	-0.18157	0.10589	0.29282	0.75069	0.23172	0.29829	0.82981	0.4114
BQ087469	68416.m01695 chaperonin, putative similar SWISS-PROT:P21240- RuBisCO subunit binding-protein beta subunit, chloroplast precursor (60 kDa chaperonin beta subunit, CPN-60 beta) [Arabidopsis thaliana]; contains Pfam:PF00118 domain, TCP-1/cpn60 chaperonin fam	CRI2_10_M01_SP6	0.90813	-0.63859	1.8382	0.22182	1.0238	0.55489	0.82093	1.2803	1.3009	0.77618	1.3415	0.35592	-0.68466	0.94755	-0.0081162	0.16995	0.76938	1.2559	-1.2111	-0.99245	-1.034	-1.1572	-1.7392	1.0177
BE641083	68414.m08956 proline-rich extensin-like family protein contains extensin-like region, Pfam:PF04554	CRI2_2_D16_SP6	-0.53274	0.39728	-0.94923	-0.7881	1.8949	1.4234	-0.23106	-0.37332	0.34556	0.13336	-0.25951	-0.19406	0.94042	-0.12366	0.77134	-0.48592	0.37374	0.50756	0.97689	1.0444	0.90557	-0.079524	0.13903	0.47076
BE643500	68415.m05596 zinc finger (C3HC4-type RING finger) family protein contains Pfam profile: PF00097 zinc finger, C3HC4 type (RING finger)	CRI2_8_P18_SP6	-0.88606	0.9332	-1.1385	-0.85609	-0.49249	-0.15077	-0.33877	-0.45124	-0.29537	0.16266	-0.029011	0.39233	1.1837	-0.057896	1.1845	0.061969	-0.22693	-2.3601	1.1408	1.056	1.1888	0.52661	2.5759	1.2332
BE642589	68418.m07158 UbiE/COQ5 methyltransferase family protein similar to ubiquinone biosynthesis methyltransferase COQ5 [Saccharomyces cerevisiae][SP|P49017], ubiquinone/menaquinone biosynthesis methyltransferase ubiE [Escherichia coli][SP|P27851]; contains Pfa	CRI2_6_H12_SP6	-0.42089	0.99281	-1.1259	-1.2534	-0.20811	0.29833	0.23092	-0.4817	0.27122	-0.088018	-0.8387	-1.1235	0.95088	-1.4913	1.1823	-0.41441	1.195	1.1121	0.90491	1.0293	0.90734	-0.40799	0.6416	0.093027
BE641508	68418.m02399 ribosomal protein L7Ae/L30e/S12e/Gadd45 family protein Similar to NHP2/L7Ae family proteins, see SWISSPROT:P32495 and PMID:2063628.	CRI2_3_H14_SP6	-0.39705	0.83008	-1.2076	-1.4651	-0.11385	0.53966	0.021521	-0.40925	0.04541	-1.9953	-1.3242	-1.5944	0.5709	-1.5447	1.2114	-0.78781	-0.39249	0.81642	0.76765	1.0125	1.0856	0.24864	1.1947	1.1334
BE643418	68416.m02071 GDSL-motif lipase/hydrolase family protein similar to family II lipases EXL3 GI:15054386, EXL1 GI:15054382, EXL2 GI:15054384 from [Arabidopsis thaliana]; contains Pfam profile: PF00657 Lipase Acylhydrolase with GDSL-like motif	CRI2_8_M05_SP6	-1.3597	-0.88943	-0.95951	-0.1852	-0.56972	-1.083	-0.65262	-1.0502	-0.18707	-1.1277	-1.2562	-0.915	-1.3537	0.11438	-1.3617	0.33745	0.034057	-0.43081	0.7759	1.1424	0.81088	0.23401	0.80491	0.72372
BE643357	68416.m02583 endoribonuclease L-PSP family protein contains Pfam domain PF01042: Endoribonuclease L-PSP	CRI2_8_J16_SP6	-0.28167	0.10198	-0.25421	-0.41899	0.79974	-0.10014	-0.69273	-0.38252	0.37095	0.34812	0.39316	0.26078	0.66104	-0.78221	-0.70704	0.3112	-0.20287	0.24307	-0.010794	0.19732	0.15135	-0.60542	-0.34892	0.45274
BQ086944	68417.m04840 CBS domain-containing protein contains Pfam profile PF00571: CBS domain	CRI2_10_C24_SP6	0.80529	-0.14861	1.1268	0.27903	0.84605	0.72141	0.37492	0.6139	2.0727	0.67594	0.65862	0.42468	0.93779	0.30823	0.24643	-0.90218	-0.69826	-0.3291	0.90285	-1.5014	-0.45269	-0.51077	-0.36673	-0.61342
BE641218	68418.m06051 pentatricopeptide (PPR) repeat-containing protein contains Pfam profile PF01535: PPR repeat	CRI2_2_K01_SP6	1.8334	0.41542	1.8065	0.36626	-1.0277	0.42629	1.3037	2.0662	1.7329	1.512	1.2564	0.98091	1.0405	1.5496	0.6379	0.89775	-0.094708	0.3398	-1.075	-1.4043	-0.7452	1.8993	-0.55951	-0.8286
BQ087053	68418.m02191 beige/BEACH domain-containing protein contains 5 WD-40 repeats (PF00400); contains Beige/BEACH domain (Pfam PF02138); FACTOR ASSOCIATED WITH N-SMASE ACTIVATION (FAN) (SP:Q92636) Homo sapiens;similar to Lipopolysaccharide-responsive and beige-	CRI2_9_E22_SP6	1.406	-0.21062	0.47723	0.29498	-0.048141	1.0836	-0.63868	1.3039	-0.36885	1.0929	0.70416	0.49606	0.18703	0.38957	0.15819	-0.067786	0.53504	1.028	-0.39813	-0.73961	-1.1952	-0.89248	-0.6106	-0.40842
BE641528	68418.m01100 40S ribosomal protein S15 (RPS15D) ribosomal protein S15 - Arabidopsis thaliana, EMBL:Z23161	CRI2_3_I12_SP6	-1.0611	-0.29601	-1.0254	0.17184	0.11278	-0.11706	-0.35027	-0.84111	-0.22166	-0.66417	-0.77405	0.49261	0.32616	-0.13223	-0.58518	0.33705	0.014893	0.27707	0.65246	0.96982	0.58405	-0.53718	-0.23727	0.20024
BE640777	68415.m01789 ferredoxin--nitrite reductase, putative strong similarity to ferredoxin--nitrite reductase [Nicotiana tabacum] GI:19893; contains Pfam profiles PF03460: Nitrite/Sulfite reductase ferredoxin-like half domain, PF01077: Nitrite and sulphite redu	CRI2_1_A19_SP6	0.77903	0.043372	1.5067	0.8814	0.16829	-0.22629	0.50948	0.83917	0.94293	0.87888	0.91555	0.63614	-0.53393	0.94871	0.040555	0.71507	-0.86572	-1.2183	0.44931	-0.78346	-0.57633	-1.0251	-0.73216	-0.18983
BE642705	68417.m00744 polyubiquitin (UBQ11) identical to GI:304117	CRI2_6_M13_SP6	-1.4745	-0.57297	-1.1004	-0.69321	-0.67456	-1.0568	-0.4388	-1.2587	0.41128	-1.845	-1.9757	-1.4357	-1.2887	0.66279	-1.1825	0.57366	0.39278	0.13131	0.84348	1.8698	1.4716	1.205	0.93756	1.4801
BQ087050	68415.m03815 tetratricopeptide repeat (TPR)-containing protein contains Pfam profile PF00515: TPR Domain	CRI2_9_E16_SP6	0.83162	1.8732	1.2472	-0.7994	1.2261	1.6427	1.3176	1.1198	2.4327	0.71354	1.0971	-0.36602	0.78798	1.3057	-0.4726	0.59698	1.6498	2.1963	-0.53144	-1.6148	-1.8722	-1.7176	-1.0339	0.5596
BE642792	68415.m02374 transducin family protein / WD-40 repeat family protein similar to Transcriptional repressor rco-1 (SP:P78706) [Neurospora crassa]; similar to TUP1(GB:AF079369); contains 6 WD-40 repeats (PF00400)	CRI2_7_A09_SP6	-1.224	-0.31351	-0.55373	-0.40923	-0.49849	-0.38032	-0.52206	-0.53905	-0.13546	-1.0222	-0.84567	-0.20314	0.24891	1.0529	-0.66493	0.32474	-0.78539	-0.60368	0.41885	0.89117	0.6161	2.8336	0.50285	1.1106
BE643289	68418.m07486 18.1 kDa class I heat shock protein (HSP18.1-CI) identical to 18.2 kDa class I heat shock protein (HSP 18.2) (SP:P19037)[Arabidopsis thaliana]; contains Pfam profile: PF00011 Hsp20/alpha crystallin family	CRI2_8_G16_SP6	0.54141	0.38742	0.051191	-1.3853	0.63143	-0.43612	0.5337	-0.098798	1.2334	-0.051299	-1.0646	-1.4365	0.23944	-0.14091	0.18192	-0.55626	-1.8695	-0.75793	0.58696	1.4198	1.276	0.094977	1.3344	1.5766
BE641258	68418.m01110 heat shock protein 70 / HSP70 (HSC70-5) identical to heat shock protein 70 [Arabidopsis thaliana] GI:6746590	CRI2_2_M01_SP6	0.92671	-1.2254	1.3839	0.57437	0.019875	0.41793	1.9319	1.9155	0.66142	0.68308	1.1426	0.20086	-1.0197	0.13716	-0.49046	0.50755	-0.009554	1.1194	-1.9454	-1.1637	-1.4943	-0.18306	-0.66783	-0.85977
BE641840	68415.m05652 dihydrodipicolinate synthase 2 (DHDPS2) identical to dihydrodipicolinate synthase 2 (DHDPS2) [Arabidopsis thaliana] GI:11066382	CRI2_4_G10_SP6	0.95893	0.80952	1.223	1.5201	0.29436	0.77601	1.4075	1.5406	0.22628	1.9086	0.89853	1.2051	1.7564	1.1311	0.38127	0.25682	0.64991	0.012336	-0.86202	-1.1558	-1.254	-0.30805	0.16149	-1.6619
BE643042	68418.m02286 short-chain dehydrogenase/reductase (SDR) family protein similar to follicular variant translocation protein 1 precursor (FVT-1) SP:Q06136 from [Homo sapiens]	CRI2_7_L21_SP6	-1.2248	-1.879	-0.45194	-1.7771	-0.86363	-2.3462	-3.0357	-2.4168	-3.5813	-0.48861	-1.1984	-1.174	-2.0266	-2.085	-1.4726	-3.9696	-1.1756	-0.19772	-0.24274	0.35883	0.256	1.4667	-1.0791	-2.1999
BQ087220	68415.m03448 expressed protein contains Pfam PF04535 : Domain of unknown function (DUF588); similar to putative ethylene responsive element binding protein (GI:22135858) [Arabidopsis thaliana]	CRI2_10_D02_SP6	0.97875	0.58356	1.0506	-0.82997	0.63609	0.39587	0.90495	0.38224	-0.62004	0.63628	0.98951	0.36808	0.096748	0.64873	-0.07997	-1.426	1.0997	0.93776	-1.9554	-1.1002	-0.83719	-0.68338	-0.60738	-0.97546
BE641920	68415.m00371 heat shock protein, putative strong similarity to heat shock protein [Arabidopsis thaliana] GI:1906830; contains Pfam profiles PF02518: ATPase, histidine kinase-, DNA gyrase B-, and HSP90-like domain protein, PF00183: Hsp90 protein	CRI2_4_J24_SP6	1.3567	0.5324	1.6393	0.55448	0.10401	1.8195	2.0321	1.7064	0.54897	-0.59344	1.3643	0.008091	1.3248	0.82575	-0.40103	-0.48637	1.3566	1.1666	-1.4824	-1.318	-2.239	-1.1983	-1.5409	0.043675
BE641913	68414.m01893 expressed protein	CRI2_4_J17_SP6	-0.11762	0.53503	-0.040796	0.83678	-2.1215	-1.7971	0.3309	0.38666	-0.4731	0.13538	0.22329	0.83643	0.86663	0.80425	0.80502	0.98712	-0.92145	-1.3077	0.53944	0.18581	0.0063826	0.66494	0.73544	0.52169
BE642073	68418.m05227 sterol carrier protein 2 (SCP-2) family protein similar to sterol carrier protein-2 [Homo sapiens] GI:432973; contains Pfam profile PF02036: SCP-2 sterol transfer family	CRI2_5_B03_SP6	-0.84904	-1.645	-0.37939	1.0206	0.15499	-1.4122	-1.1118	-1.2963	-0.53622	-0.36514	-0.29128	0.11356	-1.6192	-0.99335	-0.15219	0.55616	-0.68979	-0.64798	0.0032533	0.23932	0.44711	-0.026581	-0.0064201	1.4967
BE643018	68415.m04757 haloacid dehalogenase-like hydrolase family protein similar to SP|P71447 Beta-phosphoglucomutase (EC 5.4.2.6) {Lactococcus lactis}; contains InterPro accession IPR005834: Haloacid dehalogenase-like hydrolase	CRI2_7_K19_SP6	-0.44966	0.88843	-0.64117	1.1287	-4.0344	-0.080286	0.18032	-0.19318	-0.083746	-1.0836	-0.7078	-0.35628	0.38	-0.84785	1.0101	0.24685	-1.7369	-1.5284	0.48528	0.46097	0.95689	-0.064847	0.14668	0.99661
BE642125	68415.m03331 60S ribosomal protein L10A (RPL10aB)	CRI2_5_D11_SP6	-0.070703	-0.24825	0.56786	2.0581	1.8614	-0.75589	-0.56156	-0.60134	0.28409	0.46433	-0.35685	0.047948	0.70951	-0.7086	0.12266	-0.31035	0.16983	-0.096365	0.58287	0.0063722	0.15982	-0.26683	-0.25861	-1.511
BE641523	68417.m04342 serine carboxypeptidase S10 family protein similar to Serine carboxypeptidase II chains A and B (SP:P08819) (EC 3.4.16.6) [Triticum aestivum (Wheat)];	CRI2_3_I05_SP6	-2.3015	-2.4373	-0.36401	0.60506	0.041589	-0.14896	-1.8285	-1.4723	-1.8447	0.23477	-0.20398	0.43596	-2.168	-0.33669	-2.0792	-0.37144	0.15999	0.14748	0.38363	-0.2026	-0.2169	-0.26178	-0.23839	-0.74069
BE642024	68418.m02203 protein kinase family protein contains eukaryotic protein kinase domain, PROSITE:PS00107	CRI2_4_O20_SP6	-1.1016	0.24353	-1.6594	0.34319	-0.40287	-0.046749	-1.3447	-0.76738	-0.53558	-2.8048	-0.38248	-2.0477	-0.45586	-2.264	-0.18543	-0.29131	-2.3986	-0.74798	1.3839	0.77251	1.3023	-0.20744	0.032031	0.79186
BQ087473	68418.m02165 expressed protein contains Pfam profile PF05093: Protein of unknown function (DUF689)	CRI2_10_P03_SP6	-0.19167	1.7449	-0.85512	-0.39787	0.76801	-0.5192	0.10733	-0.7876	-0.58901	-0.15325	-1.778	-0.57508	0.54207	0.34838	1.2529	0.26448	0.2267	-0.36767	0.27536	0.9857	1.1565	0.2106	0.67615	1.2874
BE642947	68416.m00797 importin alpha-1 subunit, putative (IMPA1) similar to importin alpha-1 subunit (Karyopherin alpha-1 subunit, KAP alpha) [Arabidopsis thaliana] SWISS-PROT:Q96321	CRI2_7_H09_SP6	-0.83382	0.50712	-0.99465	-1.6033	-2.1739	0.43666	-0.18385	-0.64383	0.32605	-0.18862	-0.9514	-0.82914	0.79734	0.035942	0.78213	-0.25468	-0.14211	-0.38397	0.50273	1.1676	0.82067	3.7373	1.2801	0.7697
BE642952	68415.m02577 glycine-rich RNA-binding protein (GRP7) SP|Q03250 Glycine-rich RNA-binding protein 7 {Arabidopsis thaliana}	CRI2_7_H14_SP6	1.2238	1.4372	0.57248	-0.22691	0.90285	0.93145	1.2794	1.0923	0.78236	0.066693	1.2827	0.51131	0.34802	0.72367	0.40575	-0.10696	0.79768	0.94811	-2.0337	-1.2059	-0.52123	-0.73714	-0.44374	-0.80135
BE642891	68417.m00744 polyubiquitin (UBQ11) identical to GI:304117	CRI2_7_E20_SP6	-1.5304	-1.1978	-1.4105	0.76402	-0.55244	-0.53481	-1.2662	-1.2134	-1.3708	-1.1441	-0.84105	0.061658	-1.7538	1.752	-1.39	0.81911	0.065849	0.61773	0.65456	1.2436	1.0556	0.66707	0.11074	0.42346
BE642731	68414.m04569 eukaryotic translation initiation factor 5, putative / eIF-5, putative similar to SP|P55876 Eukaryotic translation initiation factor 5 (eIF-5) {Zea mays}; contains Pfam profiles PF02020: eIF4-gamma/eIF5/eIF2-epsilon, PF01873: Domain found in	CRI2_6_N17_SP6	-0.18513	-0.26364	-0.084512	1.1272	-0.81923	-1.2422	-0.065405	-0.65733	1.2435	1.3142	0.078504	1.6166	0.74021	1.3325	-0.28951	0.33574	-1.0112	-2.236	0.44731	-0.63266	-0.27762	1.0138	0.58343	0.041191
BE643208	68418.m01152 cytochrome P450 family protein	CRI2_8_D04_SP6	0.56555	1.024	-0.40086	-1.0097	-0.23685	0.57801	-0.23622	0.16667	0.20562	0.29313	0.15467	-0.2346	0.9126	-0.83226	1.3259	-0.22148	0.26162	1.023	0.82189	0.33292	0.36519	-0.34131	-0.019267	-0.46231
BE641902	68418.m00094 expressed protein contains Pfam profile PF04525: Protein of unknown function (DUF567)	CRI2_4_J06_SP6	-0.6911	-0.10754	-1.2107	-0.75692	0.41519	-0.039781	-1.0769	-1.5499	-1.5878	-0.24186	-0.82924	-1.5796	-1.1808	-0.30473	-0.59469	-0.006085	0.40628	0.42468	0.64534	0.63395	0.71583	0.13952	0.85188	1.1874
BE643166	68414.m05252 expressed protein identical to hypothetical protein GB:AAD46040 GI:5668814 from [Arabidopsis thaliana]	CRI2_8_B10_SP6	-0.89302	0.096742	-1.292	-2.0055	0.14578	-1.2781	-0.1256	-0.85317	-0.34658	-1.3649	-0.48259	-0.64317	-1.0998	-0.49904	0.49813	0.58542	-0.59802	-0.15069	0.64686	1.062	1.2402	0.38056	0.79202	1.9301
BE641750	68418.m02341 leucine-rich repeat family protein contains leucine rich repeat (LRR) domains, Pfam:PF00560	CRI2_4_C12_SP6	0.096493	0.29188	-1.4421	-0.35604	-3.0521	-0.77369	-0.12635	-0.44241	0.095105	-1.0855	-1.3278	-1.3457	-0.5096	-0.82955	0.53779	0.92853	-1.7188	-0.078922	0.93431	1.1313	0.8911	0.78748	0.54009	1.5246
BE641352	68417.m03854 hydroxyproline-rich glycoprotein family protein	CRI2_3_A17_SP6	-0.61454	-0.053482	-0.5586	0.39637	-0.13793	-0.44824	-0.10937	-0.01764	-0.1192	-1.3002	-0.67418	0.19577	1.2798	0.55623	-0.13591	1.6682	-0.47363	-0.31586	0.9638	1.2568	1.0792	1.9594	0.79123	1.1998
BE641021	68416.m02570 PHD finger family protein contains Pfam profile: PF00628 PHD-finger	CRI2_2_A23_SP6	1.2836	-1.0416	1.3031	0.67423	0.077398	0.76294	0.27827	0.95953	-0.28357	0.98965	1.2825	0.60537	-0.16115	1.9193	-1.1011	0.97053	1.611	1.5084	-0.024574	-0.81482	-0.80633	-1.1354	-1.3143	0.41163
BE643475	68414.m07956 appr-1-p processing enzyme family protein contains Pfam domain PF01661: Appr-1-p processing enzyme family	CRI2_8_O16_SP6	0.67191	0.24411	0.97417	0.41575	1.0067	0.61394	0.88944	1.2425	1.0857	0.72209	0.95185	1.0657	1.5848	-0.031341	-0.18571	-0.53412	-3.1182	-1.4838	0.24446	-1.4168	-1.4289	0.1012	-0.13805	-1.3052
BE643441	68418.m01971 heat shock factor protein 3 (HSF3) / heat shock transcription factor 3 (HSTF3) identical to heat shock transcription factor 3 (HSF3) SP:O81821 from [Arabidopsis thaliana]	CRI2_8_N06_SP6	1.3194	-0.073026	1.3341	1.7296	-0.54217	-1.8663	2.0614	1.4164	0.62569	0.97059	0.61926	1.1822	0.49646	0.58186	0.44843	0.30732	-1.2938	-1.3754	-1.2577	-0.8777	-1.1244	-0.069359	0.25574	-1.468
BE641717	68414.m06458 phosphoglycerate kinase, putative similar to SP|P41758 Phosphoglycerate kinase, chloroplast precursor (EC 2.7.2.3) {Chlamydomonas reinhardtii}; contains Pfam profile PF00162: phosphoglycerate kinase	CRI2_4_A24_SP6	0.82522	-1.1661	1.1033	0.93139	-2.1404	-0.78232	0.13259	1.1295	0.2253	0.83852	0.95889	0.89778	-0.25632	2.3462	-1.5825	0.69542	-0.1122	-1.0687	0.23769	-0.2368	-0.31801	0.62275	0.50243	-1.075
BE642038	68417.m03594 acyl carrier family protein / ACP family protein similar to Acyl carrier protein, chloroplast precursor from {Spinacia oleracea} SP|P23235, {Casuarina glauca} SP|P93092; contains InterPro accession IPR003881: Isochorismatase	CRI2_4_P13_SP6	-0.25027	0.87684	-0.977	-0.87509	-0.19719	1.072	-0.035941	-0.034724	0.13548	-0.039336	-1.0839	-0.46939	0.53889	0.29281	0.96799	-0.92923	-0.59066	0.034859	0.49178	0.85858	0.97833	0.32601	0.43767	0.37404
BE643228	68415.m02429 lumazine-binding family protein SP|P50854 Riboflavin synthase alpha chain (EC 2.5.1.9) {Actinobacillus pleuropneumoniae}; contains Pfam profile PF00677: Lumazine binding domain	CRI2_8_D12_SP6	0.32113	0.89452	-0.8832	-1.0819	-0.51509	-0.38002	-0.053148	-0.12035	-0.048003	0.23709	0.020645	0.21122	0.3498	-0.31893	1.2604	-0.086673	0.53473	0.68613	0.16569	0.49713	0.4517	-0.26117	-0.40314	-0.082669
BE642068	68414.m03989 zinc finger (CCCH-type) family protein contains Pfam domain, PF00642: Zinc finger C-x8-C-x5-C-x3-H type (and similar)	CRI2_5_A20_SP6	-0.88575	-0.9239	-0.69796	0.91421	-0.52286	-0.97482	-0.46387	-0.80028	-0.55761	0.82514	0.22296	1.5038	-0.6636	0.38603	-0.50698	1.0837	-0.67367	-1.1153	0.21055	-0.031891	-0.20905	0.25609	-0.55006	0.041081
BE641326	68418.m01975 pentatricopeptide (PPR) repeat-containing protein contains Pfam profile PF01535: PPR repeat	CRI2_2_P06_SP6	-0.1247	0.5678	-0.83353	-0.78912	-1.5033	0.011325	-0.016216	0.11924	0.12342	0.077626	-0.23738	-0.25514	-0.18897	-0.080086	0.7568	-0.92724	-0.98789	0.12131	-0.38899	0.34187	0.28888	0.32349	0.66896	-0.16356
BE641040	68415.m05371 UBX domain-containing protein contains Pfam profile PF00789: UBX domain	CRI2_2_B18_SP6	-0.22914	2.8988	-1.7545	-2.4121	0.40829	-1.3423	-0.25872	-0.95672	0.00051547	-3.481	-2.6664	-0.93929	0.38947	0.072016	0.95565	1.1778	-0.96515	0.39881	1.5381	0.47434	1.6887	0.7512	0.8304	1.4319
BE642957	68415.m02500 cold-shock DNA-binding family protein / glycine-rich protein (GRP2) identical to Glycine-rich protein 2b (AtGRP2b) [Arabidopsis thaliana] SWISS-PROT:Q38896; contains Pfam domains PF00313: 'Cold-shock' DNA-binding domain and PF00098: Zinc knuc	CRI2_7_H19_SP6	0.49917	1.1984	0.71463	0.39824	2.0557	1.1326	0.88408	0.10114	0.66991	0.30139	-0.86123	0.3025	0.10302	0.23958	0.35806	-0.33935	-0.74803	1.1262	-1.9344	-1.0032	-0.46725	-0.18444	-0.14284	-0.54702
BE641949	68418.m07634 Ras-related GTP-binding protein, putative similar to GTP-binding protein GI:303742 from [Pisum sativum]	CRI2_4_L10_SP6	0.41934	-0.13127	1.5684	0.9326	-0.22113	0.048827	0.69053	0.64668	-0.053244	0.90326	1.0015	0.80801	0.86853	0.33325	-0.28909	-0.7368	0.25598	0.63106	-2.0796	-0.75224	-1.2457	0.3137	-1.7449	-0.55291
BQ087325	68415.m04190 protein transport protein sec61, putative similar to PfSec61 [Plasmodium falciparum] GI:3057044; contains Pfam profile PF00344: eubacterial secY protein	CRI2_9_D18_SP6	0.871	1.0468	1.1624	-1.264	1.3927	1.7832	1.0942	0.52922	-0.71138	1.6478	0.74422	-0.20356	-0.47801	0.98237	0.20295	0.27721	2.8389	1.7929	-1.9541	-0.052621	-1.5598	-0.025221	-0.14858	-0.36339
BE643011	68417.m03052 expressed protein	CRI2_7_K08_SP6	0.66223	-0.34222	1.313	-0.29719	0.74976	0.78623	0.98988	0.94526	0.58848	0.61894	1.0231	0.17759	-0.29784	-0.027677	-0.28673	-0.31733	-1.4572	-0.21962	-0.65355	-0.6317	-1.6296	-0.4355	-0.24236	-0.20149
BE640766	68415.m00611 aconitate hydratase, cytoplasmic, putative / citrate hydro-lyase/aconitase, putative nearly identical to SP|P49608 Aconitate hydratase, cytoplasmic (EC 4.2.1.3) (Citrate hydro-lyase) (Aconitase) {Cucurbita maxima}; contains Pfam profiles PF00	CRI2_1_G06_SP6	0.7193	0.9396	-0.11308	0.20234	1.4775	1.7369	0.27482	-0.19956	-0.19768	0.034235	0.70101	-0.38266	0.43477	0.72253	0.23444	-0.99176	1.2206	1.1847	-0.21124	-0.50429	-1.1582	-1.429	-0.94252	-0.071946
BE641863	68417.m00250 P II nitrogen sensing protein (GLB I) identical to P II nitrogen sensing protein GLB I (GI:7268574) [Arabidopsis thaliana]; similar to nitrogen regulatory protein P-II (PII signal transducing protein) (SP:O30794) {Nostoc punctiforme}	CRI2_4_H12_SP6	1.2732	0.089317	1.3194	-0.51722	-0.31583	1.1872	0.65191	1.4015	0.76505	0.71304	0.9978	0.17198	0.27398	-1.2956	1.1895	-0.51051	0.94328	0.83232	-1.508	-0.8184	-0.64074	-0.14441	-0.37344	-0.73283
BE642800	68416.m00466 60S ribosomal protein L23 (RPL23C) similar to ribosomal protein L17 GB:AAA34113.1 from [Nicotiana tabacum]	CRI2_7_A17_SP6	-1.4556	-0.026636	-1.2735	-1.0667	-1.1646	-0.25873	-0.26528	-0.96545	0.33462	-2.4431	-1.7864	-1.5416	0.38432	-0.31101	0.23035	0.95969	-0.36803	0.089517	1.0943	2.2207	1.8396	4.5577	1.703	1.1011
BQ086960	68418.m01632 SET domain-containing protein (SUVH4) identical to SUVH4 [Arabidopsis thaliana] GI:13517749; contains Pfam profiles PF00856: SET domain, PF05033: Pre-SET motif, PF02182: YDG/SRA domain; identical to cDNA SUVH4 (SUVH4) GI:13517748	CRI2_10_G08_SP6	1.1778	0.35392	1.621	0.2092	1.5418	1.3943	0.3846	1.3073	2.1422	0.78399	0.90035	0.30342	0.17352	0.56622	0.24384	-0.065487	-0.40172	1.1694	0.20994	-1.7511	-1.2215	-1.0483	-1.7323	-0.61335
BE643089	68416.m05809 carbonic anhydrase family protein low similarity to storage protein (dioscorin) [Dioscorea cayenensis] GI:433463; contains Pfam profile PF00194: Eukaryotic-type carbonic anhydrase	CRI2_7_N08_SP6	-0.55411	0.32283	-0.35546	-1.2056	-0.084189	0.68002	-0.14071	-0.049837	-0.05082	0.13566	0.0048046	-0.40028	0.59368	-0.81567	0.015471	-0.2864	-0.74796	0.48058	0.69728	0.78299	0.74005	-0.79376	-0.079667	0.66263
BQ086976	68414.m01469 expressed protein similar to KED (GI:8096269) [Nicotiana tabacum]; similar to rRNA processing protein EBP2 (SP:P36049) [Saccharomyces cerevisiae]	CRI2_10_I16_SP6	1.628	0.093127	0.095425	-0.54794	0.16299	1.3439	0.54594	1.4685	-0.67911	0.76146	1.0921	-0.078811	0.52077	2.4441	-1.2711	0.41656	1.9058	1.7767	-0.10236	-1.0906	-0.88378	-0.83891	-1.1489	0.07156
BE642931	68416.m05037 ubiquitin-conjugating enzyme 13 (UBC13) E2; identical to gi:992706	CRI2_7_G16_SP6	-0.24808	-0.077127	-0.11409	-0.67687	0.42733	1.4807	0.091856	0.039865	0.83798	0.29035	0.36863	-0.060325	0.20093	-0.69707	-0.15508	-0.51922	-0.25343	0.09844	0.061927	-0.27745	0.09262	-0.79396	0.44475	0.22935
BE641426	68415.m02546 coatomer protein complex, subunit alpha, putative contains Pfam PF00400: WD domain, G-beta repeat; similar to Coatomer alpha subunit (Alpha-coat protein) (Alpha-COP) (HEPCOP) (HEP-COP) (SP:P53621) [Homo sapiens]	CRI2_3_D23_SP6	1.0384	1.7014	0.24238	0.14587	0.72328	1.1786	0.8905	0.75716	1.2345	0.63922	0.4961	0.38618	1.879	0.70857	1.0013	-0.21154	-0.61348	1.4754	0.49883	-1.2578	-0.56258	-0.36414	-1.4422	-1.0017
BE642846	68417.m04278 transcriptional factor B3 family protein contains Pfam profile: PF02362 B3 DNA binding domain	CRI2_7_C19_SP6	0.50141	-0.2192	0.39745	1.6798	-0.23133	-0.98479	0.14784	0.62153	-0.97776	0.84521	0.21479	1.4274	0.59087	0.2885	0.38278	-0.62578	-0.42117	-2.6856	-1.7754	-0.51223	-0.70559	0.72033	-0.4028	-0.56403
BE641951	68416.m02947 expressed protein ; expression supported by MPSS	CRI2_4_L12_SP6	0.52492	0.72898	-0.65548	-0.47932	-0.098496	1.0552	0.28695	0.036694	-0.035332	0.35684	0.28189	-0.38531	0.90894	-0.7986	0.97029	-0.5295	1.3372	1.5512	-0.10938	0.29009	0.20959	-0.58	-0.96399	-0.46498
BE642129	68414.m03192 protein kinase family protein similar to Pto kinase interactor 1 GI:3668069 from [Lycopersicon esculentum]	CRI2_5_D15_SP6	0.050892	0.83771	-0.37093	0.69722	-0.79392	-0.58867	0.048745	-0.053692	0.042517	0.26035	-0.10989	-0.38212	1.175	-0.74128	1.2394	-0.67605	-1.4531	0.1503	0.91953	-0.25129	0.28712	-0.51825	0.24216	-0.18447
BE640934	68418.m06066 protein arginine N-methyltransferase family protein similar to protein arginine methyltransferase [Mus musculus] GI:5257221	CRI2_1_M21_SP6	-1.0856	-1.0395	-0.24224	0.58069	0.24648	-0.32349	-0.30667	0.063444	-0.22189	0.051058	-0.073205	0.95867	-0.58841	0.67932	-0.60373	0.87328	0.17563	-0.085286	0.60884	0.0012483	0.08989	-0.28813	-0.1611	0.071262
BQ087296	68418.m02617 60S ribosomal protein L10A (RPL10aC)	CRI2_10_P06_SP6	1.1674	0.65605	1.0686	0.15381	0.39258	0.82734	1.1444	1.4738	0.32341	0.7713	1.0766	0.36793	0.14501	0.32315	1.4001	-0.76709	0.41152	0.90823	-0.99118	-1.1665	-0.54381	-0.82745	-0.27713	-1.3243
BE643481	68416.m02336 C2 domain-containing protein contains Pfam profile: PF00168 C2 domain	CRI2_8_O23_SP6	-0.29709	0.30564	-0.87022	-0.25402	0.54801	0.87661	-0.28438	-0.34069	0.062604	-0.57236	-0.21573	-0.73972	-0.19052	0.39188	0.43786	0.57427	0.56257	-0.15044	0.80678	0.20503	0.091647	0.65817	1.8265	1.2674
BQ086965	68416.m02502 vacuolar sorting protein 9 domain-containing protein / VPS9 domain-containing protein contains Pfam domain PF02204: Vacuolar sorting protein 9 (VPS9) domain	CRI2_10_G18_SP6	0.58293	0.72941	0.88424	-0.29576	-4.1721	-0.9742	0.99992	0.11303	-0.68229	0.88966	0.37333	0.59734	-0.24875	0.25501	-1.5908	-0.19889	0.35559	-0.29947	-1.4638	-1.0898	-1.221	-1.8698	-0.95598	-1.1252
BQ087244	68416.m01775 subtilase family protein contains similarity to cucumisin-like serine protease GI:3176874 from [Arabidopsis thaliana]	CRI2_10_H04_SP6	1.2252	1.3048	0.094306	-0.3068	0.98211	2.0479	-1.0475	0.47689	0.84759	0.64628	1.2248	-0.089057	0.11438	0.12447	0.52798	-1.8837	1.8262	2.0649	-1.3174	-1.116	-1.9985	-2.0076	-2.0045	-0.79944
BE642248	68414.m00526 expressed protein	CRI2_5_J06_SP6	-1.3282	-0.015754	-1.2922	-0.91487	-0.63663	-0.36111	-0.99092	-0.80708	-0.42063	-0.57514	-2.0312	-0.57315	-1.1732	-0.44492	-0.33484	1.6154	-0.11852	-0.073103	0.57792	0.76549	1.0075	0.83097	1.3462	1.7565
BE642221	68418.m00279 isocitrate dehydrogenase, putative / NAD+ isocitrate dehydrogenase, putative strong similarity to isocitrate dehydrogenase (NAD+) [Nicotiana tabacum] GI:3021506	CRI2_5_H13_SP6	0.34097	0.84605	-0.45151	-0.10166	0.51516	1.8624	-0.0039053	0.28027	-0.22863	-0.52492	-0.42407	-0.36225	0.49693	-0.16519	0.74738	-0.44979	0.44958	0.79295	-0.19907	0.16883	0.29519	-0.23257	0.2045	-0.22147
BQ087210	68418.m01277 histone H3 identical to HISTONE H3.2, MINOR, Medicago sativa, SWISSPROT:P11105, histone H3 variant H3.3 Lycopersicon esculentum GI:1435157; contains Pfam profile PF00125 Core histone H2A/H2B/H3/H4	CRI2_10_B08_SP6	0.3939	-0.30271	0.72232	-0.39289	0.305	0.79367	0.36727	0.52614	0.85177	0.5222	0.71062	-0.071205	0.24135	0.55409	-1.6387	-1.2362	-0.24651	0.82561	-1.1182	-0.67945	-0.86813	-1.0855	-0.98522	-0.29521
BE643483	68415.m03122 zinc finger (C3HC4-type RING finger) family protein similar to BRCA1-associated protein 2 [Homo sapiens] GI:3252872; contains Pfam profiles PF00097: Zinc finger, C3HC4 type (RING finger), PF02148: Zn-finger in ubiquitin-hydrolases and other p	CRI2_8_P01_SP6	1.2899	1.0113	0.97214	0.14499	0.83564	0.84957	0.91826	0.67345	0.54558	2.0734	0.82965	0.7187	1.5686	0.70044	1.0411	0.037962	1.6105	0.99504	-0.64217	-1.3526	-1.911	0.089647	-0.86296	-0.30836
BE641167	68416.m00218 glycosyl transferase family 8 protein contains Pfam profile: PF01501 glycosyl transferase family 8	CRI2_2_H15_SP6	1.3415	1.2317	1.053	0.17649	0.34034	-0.17192	0.97856	1.0181	1.5267	0.73495	0.75126	0.21796	1.0291	0.19805	0.91398	-0.46803	-0.25996	0.87465	-0.31034	-1.1434	-0.55675	-0.78622	-0.20852	-1.4023
BE641696	68414.m02768 expressed protein	CRI2_4_A02_SP6	-0.93661	-0.33169	-1.0792	-0.80236	-0.48535	-0.78483	-0.36695	-0.80491	0.30336	-1.9739	-1.2059	-0.61128	-0.25803	0.81338	0.022163	-0.13198	-0.57356	-1.1864	0.80726	1.8734	1.5417	2.5666	2.0718	0.87022
BE641248	68418.m01215 mechanosensitive ion channel domain-containing protein / MS ion channel domain-containing protein contains Pfam profile PF00924: Mechanosensitive ion channel	CRI2_2_L12_SP6	-1.9221	0.049918	-2.807	-2.1878	0.29192	-0.97371	-1.9285	-1.5024	-0.51346	-1.1145	-1.5391	-4.6785	-0.8521	-2.6406	0.52581	-1.0855	-2.5423	-0.47549	2.7417	3.1981	3.3054	1.6584	0.72572	2.6982
BE641089	68418.m06822 thiazole biosynthetic enzyme, chloroplast (ARA6) (THI1) (THI4) identical to SP|Q38814 Thiazole biosynthetic enzyme, chloroplast precursor (ARA6) {Arabidopsis thaliana}	CRI2_2_D23_SP6	1.4044	1.2605	1.3908	-0.07527	1.0133	1.4319	1.08	1.0874	0.68881	-0.22121	1.2175	-0.29786	1.4814	-0.56984	0.8392	-0.52507	1.2128	2.2494	-0.78337	-0.99995	-1.4249	-1.3957	-1.5709	-0.40538
BE641999	68418.m05806 expressed protein	CRI2_4_N15_SP6	-0.70392	-0.40456	-0.98009	-1.1664	0.74773	0.17386	-0.32249	-0.59513	-0.37285	-0.57498	-1.2732	-0.61456	-1.3285	-0.69278	0.03852	0.75664	-0.32403	-0.54458	0.85483	0.35917	0.58437	-0.26287	0.53032	1.7612
BE642411	68416.m05834 fructose-bisphosphate aldolase, putative similar to SP|O65735|ALF_CICAR Fructose-bisphosphate aldolase, cytoplasmic isozyme {Cicer arietinum}, cytosolic aldolase [Fragaria x ananassa] GI:10645188; contains Pfam profile PF00274 Fructose-bispho	CRI2_5_P15_SP6	1.0061	0.67697	0.70868	1.7046	-0.23164	0.65136	0.58644	0.80517	0.7116	0.020617	0.5866	-0.13154	1.007	0.35006	0.26951	0.025064	-0.37255	-0.28366	0.04201	-0.54053	0.12926	-0.59906	-0.12964	-0.73237
BE643180	68417.m03857 co-chaperone grpE family protein similar to chaperone GrpE type 2 [Nicotiana tabacum] GI:3851640; contains Pfam profile PF01025: co-chaperone GrpE	CRI2_8_B24_SP6	1.3787	0.23383	1.6302	0.63079	-0.74255	1.84	1.9006	1.8562	1.3944	0.95475	0.96706	0.35282	1.3013	0.012939	-0.16356	-0.34983	0.41269	0.85105	-1.8165	-0.32666	-0.33122	-1.4713	-1.2855	-0.44127
BE642940	68417.m04963 L-ascorbate peroxidase 3 (APX3) identical to ascorbate peroxidase 3 [Arabidopsis thaliana] GI:2444019, L-ascorbate peroxidase [Arabidopsis thaliana] gi|1523791|emb|CAA66926; similar to ascorbate peroxidase [Gossypium hirsutum] gi|1019946|gb|A	CRI2_7_H01_SP6	-0.51069	-2.3336	-0.24348	-0.81394	-2.099	-2.126	-2.2347	-2.0246	-2.1195	-0.0084013	-0.17715	-0.58587	-0.72119	-1.7839	-0.47063	-1.9349	-1.1931	-1.3238	0.6454	0.41218	0.63231	3.0606	0.6406	-0.45055
BE640828	68416.m05354 60S ribosomal protein L13 (RPL13B) / breast basic conserved protein 1-related (BBC1)	CRI2_1_H10_SP6	0.73853	-0.63641	0.92493	1.2829	-0.57435	0.34945	-0.043827	0.036	0.30037	0.69146	0.66103	0.49058	0.36605	-0.57016	1.2799	-1.3182	0.61065	0.47096	-0.53418	-0.13274	-0.23181	0.085556	-0.42542	-1.3286
BE643366	68415.m04130 protein phosphatase 2C, putative / PP2C, putative contains PF00481: Protein phosphatase 2C domain; similar to protein phosphatase-2C (PP2C) (GI:3643085) [Mesembryanthemum crystallinum]	CRI2_8_K01_SP6	1.977	1.0099	1.0528	0.4186	0.045735	1.3853	1.9486	1.9133	0.40003	1.1939	0.98692	1.3024	2.3601	1.4093	0.57468	-0.26667	0.75314	0.77499	-2.7098	-0.64428	-1.4914	0.33755	-1.4075	0.0068437
BQ087475	68417.m04105 pfkB-type carbohydrate kinase family protein contains Pfam profile: PF00294 pfkB family carbohydrate kinase	CRI2_10_P09_SP6	1.7468	0.9986	1.4442	0.15297	-0.53316	-0.319	1.338	1.2732	0.44279	0.74491	0.64084	1.2734	0.31234	0.38468	1.1234	-0.45469	-0.25514	-0.17883	-3.6489	-1.6708	-2.1124	1.9383	-0.39785	-1.176
BE641259	68416.m01695 chaperonin, putative similar SWISS-PROT:P21240- RuBisCO subunit binding-protein beta subunit, chloroplast precursor (60 kDa chaperonin beta subunit, CPN-60 beta) [Arabidopsis thaliana]; contains Pfam:PF00118 domain, TCP-1/cpn60 chaperonin fam	CRI2_2_M02_SP6	-0.24617	-0.020857	-0.51708	-0.81469	0.53572	1.1269	-0.41366	-0.26311	-0.47519	-0.21501	-0.59445	1.0414	-0.16862	-0.93654	0.16766	1.2589	0.68196	0.24701	0.40617	0.83212	0.55966	-0.56182	-0.21934	-0.34877
BE643331	68417.m05142 60S ribosomal protein L8 (RPL8C) ribosomal protein L8, cytosolic, tomato, PIR1:R5TOL8	CRI2_8_I13_SP6	-0.56319	-1.2271	-0.59241	0.51754	-0.18207	0.014519	-0.50673	-0.66855	-0.38558	-0.41136	-0.44787	0.30251	-0.60499	0.52537	-0.96113	1.1141	-0.045955	-0.0245	0.97423	0.96264	1.0769	-0.022225	0.0049967	0.64542
BQ086964	68415.m04494 late embryogenesis abundant protein (ECP63) / LEA protein nearly identical to to LEA protein in group 3 [Arabidopsis thaliana] GI:1526424; contains Pfam profile PF02987: Late embryogenesis abundant protein	CRI2_10_G16_SP6	1.3301	0.73006	0.71695	0.092659	1.3388	0.68562	0.39587	0.32858	0.34873	0.70988	0.65049	0.94321	0.72548	1.3859	0.72482	-0.49226	-1.3819	-0.0023297	0.39136	-1.3662	-0.84708	-0.48811	0.010771	-0.27472
BE641903	68416.m02071 GDSL-motif lipase/hydrolase family protein similar to family II lipases EXL3 GI:15054386, EXL1 GI:15054382, EXL2 GI:15054384 from [Arabidopsis thaliana]; contains Pfam profile: PF00657 Lipase Acylhydrolase with GDSL-like motif	CRI2_4_J07_SP6	-0.204	-1.1286	-0.49535	0.5932	0.92304	0.253	-0.59224	-0.74758	-0.75471	-0.69306	-0.022206	-0.92644	-2.2454	-1.3152	-0.075959	0.25395	0.20086	-0.48422	-0.054777	-0.24709	-0.37305	-0.39224	-0.18147	0.48988
BE641249	68414.m00246 pre-mRNA splicing factor SF2 (SF2) / SR1 protein identical to SP|O22315 Pre-mRNA splicing factor SF2 (SR1 protein) {Arabidopsis thaliana}	CRI2_2_L13_SP6	0.97325	0.47411	-0.26406	0.86202	0.81135	1.9657	0.039045	0.384	0.081849	1.278	0.26414	0.6122	1.2635	0.16095	1.0895	-0.66413	-0.31153	-0.90209	0.11933	-0.51276	-0.34845	0.05336	-0.22575	-0.52931
BE643260	68418.m02328 aspartate aminotransferase, cytoplasmic isozyme 1 / transaminase A (ASP2) identical to SP|P46645 Aspartate aminotransferase, cytoplasmic isozyme 1 (EC 2.6.1.1) (Transaminase A) {Arabidopsis thaliana}	CRI2_8_F09_SP6	-1.2249	0.10827	-0.91173	-0.5896	-0.32546	-1.9645	-0.23165	-0.49875	0.55292	-0.76221	-1.1439	-0.046343	0.42081	-0.11494	0.26231	0.43313	-0.89856	-1.0352	0.63643	0.93496	0.81757	1.7603	1.5505	0.87899
BQ087370	68415.m02260 RNA recognition motif (RRM)-containing protein similar to UBP1 interacting protein 1a [Arabidopsis thaliana] GI:19574236; contains InterPro entry IPR000504: RNA-binding region RNP-1 (RNA recognition motif) (RRM); contains Pfam profile PF00096	CRI2_9_L19_SP6	-1.8155	0.99104	-1.4673	-2.3278	-0.69104	-0.33722	-0.19168	-0.64872	0.001255	-0.27726	-0.43855	-2.6192	-0.62949	0.95987	1.0298	-3.1562	0.25543	-0.45126	0.88156	2.7174	2.0289	0.43531	1.7493	0.86503
BE642857	68417.m01870 hypothetical protein	CRI2_7_D06_SP6	-0.091527	0.35849	-0.54461	0.15729	0.74447	0.16368	2.4273	0.88942	6.8963	-2.7183	-0.22463	-1.131	-0.1393	-0.46647	0.32356	-1.1734	0.74731	0.555	-1.6193	-0.14049	-0.10111	0.58981	-0.81162	-0.72408
BE643303	68417.m03813 BolA-like family protein / Fe-S metabolism associated domain-containing protein similar to SufE protein [Erwinia chrysanthemi] GI:11342550; contains Pfam profiles PF02657: Fe-S metabolism associated domain, PF01722: BolA-like protein	CRI2_8_H07_SP6	0.76225	1.1442	0.78056	-0.65624	0.72028	-0.41856	0.50998	0.81338	1.0683	-0.13399	0.47435	0.35872	1.2426	0.11637	0.78083	-0.32765	-1.5569	0.3616	0.69084	-0.40118	-0.17588	-0.34199	-0.024938	-0.87111
BE643426	68416.m01544 nascent polypeptide associated complex alpha chain protein, putative / alpha-NAC, putative similar to alpha-NAC, non-muscle form [Mus musculus] GI:1666690; contains Pfam profiles PF01849: NAC domain, PF00627: UBA/TS-N domain	CRI2_8_M13_SP6	-1.1925	-0.55062	-0.92802	-0.51305	-0.19255	-0.90824	-0.49415	-0.80069	-0.51036	-1.3343	-1.1871	-0.39892	-0.4734	0.12091	-0.6481	0.29027	0.062051	-0.025632	1.0122	1.4415	1.2506	-0.0033798	0.88611	0.79079
BE640674	68414.m09246 latex-abundant protein, putative (AMC7) / caspase family protein similar to latex-abundant protein [Hevea brasiliensis] gb:AAD13216; contains Pfam domain, PF00656: ICE-like protease (caspase) p20 domain	CRI2_1_A06_SP6	1.0594	0.1052	1.1842	1.4255	0.42995	-0.29772	0.56426	0.8415	-0.78281	1.0734	0.81537	0.44177	-0.2996	0.58394	0.3261	0.99641	-1.1118	0.031917	-0.070619	-0.49204	-0.64368	-0.51929	-0.24128	-0.96307
BE641980	68417.m02304 60S ribosomal protein L27 (RPL27C)	CRI2_4_M18_SP6	-0.44027	-0.6765	-0.62556	-0.30211	0.90238	0.20505	-0.6953	-1.0615	-0.2191	-0.71815	-0.78278	0.44616	-1.3868	-0.72203	0.15417	1.389	-0.21462	-0.50133	0.72165	0.94089	0.90407	-0.76996	0.074214	1.5022
BE642902	68416.m01432 expressed protein contains Pfam profile PF01027: Uncharacterized protein family UPF0005	CRI2_7_F09_SP6	-1.4626	-0.41583	-0.8976	-0.73595	-0.26234	-0.1038	-0.67926	-0.6551	0.18832	-0.90743	-0.92453	-0.53388	-0.28386	0.53168	-0.24067	-0.60593	-0.46561	-0.19302	0.54889	0.97906	0.57451	1.7426	0.95774	0.8129
BE642277	68414.m00114 guanine nucleotide exchange family protein similar to guanine nucleotide exchange factor [Homo sapiens] GI:5456754; contains Pfam profile PF01369: Sec7 domain	CRI2_5_J22_SP6	0.5278	-0.10983	0.79569	1.5265	-0.026832	-1.6797	0.34099	0.37064	-0.86614	0.26515	0.31544	0.35585	-0.080466	-0.07201	-0.12558	-0.029753	-0.98992	-0.86629	0.0025002	-0.21777	-0.50341	-2.076	-0.56288	-0.36254
BE641869	68417.m00375 pentatricopeptide (PPR) repeat-containing protein contains INTERPRO:IPR002885 PPR repeats	CRI2_4_H18_SP6	-0.49914	0.65307	-0.98723	-0.086895	-0.82354	0.24647	-0.025315	-0.3604	0.41067	0.044557	-0.74464	-0.37846	0.98286	-1.0161	0.96187	0.28582	0.40267	0.4103	0.028007	1.1768	0.78831	1.4282	0.62459	-0.21252
